# Supplementary material for: Genome-Wide Characterization of Lectin Receptor Kinases in Saccharum spontaneum L. and Their Responses to Stagonospora tainanensis Infection
Source: Plants (Basel). 2021 Feb 8;10(2):322. doi: 10.3390/plants10020322 (PMC7915762; doi:10.3390/plants10020322)
Supplement: Supplementary file 1 [file plants-10-00322-s001.zip]

Archive with 7 entries (6 files):
- Supplementary Files/
- Supplementary Files/Figure S1.pdf
- Supplementary Files/Table S1.xlsx
- Supplementary Files/Table S2.xlsx
- Supplementary Files/Table S3.xlsx
- Supplementary Files/Table S4.xlsx
- Supplementary Files/Table S5.xlsx
