# Supplementary material for: Genome-Wide Characterization of Lectin Receptor Kinases in Saccharum spontaneum L. and Their Responses to Stagonospora tainanensis Infection
Source: Plants (Basel). 2021 Feb 8;10(2):322. doi: 10.3390/plants10020322 (PMC7915762; doi:10.3390/plants10020322)
Supplement: Supplementary file 1 [file plants-10-00322-s001.zip › Supplementary Files/Table S1.xlsx]

## Sheet: Sheet1
Gene name	Gene/Protein_id	Gene type	Protein length	MV(Da)	pI
LecRK-C01-1	Sspon.03G0018200-1A	C	513	57381.2	9.18
LecRK-C01-2	Sspon.03G0018200-2C	C	623	69158.7	9.37
LecRK-C01-3	Sspon.03G0018200-3D	C	600	66162.2	9.16
LecRK-G001-1	Sspon.01G0006310-1A	G	803	86677.4	7.79
LecRK-G001-2	Sspon.01G0006310-1P	G	716	77089.4	7
LecRK-G001-3	Sspon.01G0006310-2B	G	709	76250.4	7
LecRK-G001-4	Sspon.01G0006310-3C	G	803	86690.5	7.89
LecRK-G001-5	Sspon.01G0006310-4D	G	805	86853.6	7.79
LecRK-G002-1	Sspon.01G0012660-1A	G	820	91409.6	6.71
LecRK-G002-2	Sspon.01G0012660-2C	G	699	77579.7	7.71
LecRK-G002-3	Sspon.01G0012660-3D	G	809	90302.3	6.54
LecRK-G003-1	Sspon.01G0016750-1A	G	867	93886.9	8.35
LecRK-G003-2	Sspon.01G0016750-2B	G	1055	113999	8.37
LecRK-G004-1	Sspon.01G0021200-1A	G	795	87716.8	6.68
LecRK-G004-2	Sspon.01G0021200-2B	G	856	95190.6	8.05
LecRK-G004-3	Sspon.01G0021200-3C	G	779	85762.4	6.56
LecRK-G005-1	Sspon.01G0021900-1P	G	685	74872.5	8.73
LecRK-G005-2	Sspon.01G0021900-2B	G	692	75558.2	8.69
LecRK-G005-3	Sspon.01G0021900-4D	G	882	97243.5	8.3
LecRK-G006-1	Sspon.01G0032100-1A	G	754	81148	7.66
LecRK-G007-1	Sspon.01G0060190-1D	G	801	89423.2	7.93
LecRK-G008-1	Sspon.02G0005880-1A	G	871	94159.5	7.76
LecRK-G008-2	Sspon.02G0005880-2B	G	796	85911.8	5.06
LecRK-G008-3	Sspon.02G0005880-3D	G	655	71068.2	5.85
LecRK-G009-1	Sspon.02G0006780-1A	G	707	77890	7.53
LecRK-G009-2	Sspon.02G0006780-2C	G	654	71083.4	7.72
LecRK-G010-1	Sspon.02G0006790-1A	G	714	77700.2	4.97
LecRK-G010-2	Sspon.02G0006790-2C	G	793	86540.4	5.86
LecRK-G010-3	Sspon.02G0006790-3D	G	791	86411.2	5.71
LecRK-G011-1	Sspon.02G0007590-2B	G	746	81609.1	7.38
LecRK-G012-1	Sspon.02G0008380-1A	G	690	76626.5	6.26
LecRK-G013-1	Sspon.02G0008390-1A	G	738	80831.2	6.93
LecRK-G014-1	Sspon.02G0008400-2B	G	825	90869.4	6.22
LecRK-G014-2	Sspon.02G0008400-3C	G	713	78294.9	5.44
LecRK-G014-3	Sspon.02G0008400-4D	G	801	87208.5	7.65
LecRK-G015-1	Sspon.02G0008410-1A	G	547	59542.5	7.25
LecRK-G015-2	Sspon.02G0008410-2D	G	678	74357	4.79
LecRK-G016-1	Sspon.02G0008420-1A	G	802	87331.6	7.73
LecRK-G016-2	Sspon.02G0008420-3C	G	705	76191.2	5.9
LecRK-G017-1	Sspon.02G0008430-1A	G	788	87073.3	6.5
LecRK-G017-2	Sspon.02G0008430-3C	G	774	85788.1	7.18
LecRK-G018-1	Sspon.02G0012550-1A	G	867	95927.3	7.54
LecRK-G018-2	Sspon.02G0012550-1T	G	864	95559.8	7.43
LecRK-G018-3	Sspon.02G0012550-2B	G	867	95911.3	7.54
LecRK-G019-1	Sspon.02G0012560-1P	G	748	79837.2	4.79
LecRK-G020-1	Sspon.02G0016490-1A	G	778	85014.2	5.44
LecRK-G020-2	Sspon.02G0016490-2B	G	849	93131.8	6.72
LecRK-G020-3	Sspon.02G0016490-3C	G	785	85918.8	6.67
LecRK-G020-4	Sspon.02G0016490-4D	G	793	86577.4	5.9
LecRK-G021-1	Sspon.02G0020400-1A	G	723	78344.1	5.65
LecRK-G021-2	Sspon.02G0020400-2B	G	696	75435.2	7
LecRK-G021-3	Sspon.02G0020400-3D	G	704	76289.1	7.5
LecRK-G022-1	Sspon.02G0037420-1B	G	747	78620.2	6.35
LecRK-G022-2	Sspon.02G0037420-2C	G	808	84783	6.5
LecRK-G023-1	Sspon.02G0039210-1B	G	821	90270.6	6.42
LecRK-G023-2	Sspon.02G0039210-2C	G	1321	143969	8.52
LecRK-G023-3	Sspon.02G0039210-3D	G	832	90989.7	7.32
LecRK-G024-1	Sspon.02G0046020-1B	G	829	88896.6	7.95
LecRK-G025-1	Sspon.02G0048610-2D	G	544	60706.6	7.84
LecRK-G026-1	Sspon.02G0054370-1C	G	1214	132662	6.94
LecRK-G027-1	Sspon.02G0056050-1D	G	824	89787.2	6.5
LecRK-G028-1	Sspon.02G0056120-1P	G	727	80771.4	5.74
LecRK-G029-1	Sspon.02G0057210-1D	G	863	93668.6	6.45
LecRK-G030-1	Sspon.03G0001540-1P	G	796	88769	6.6
LecRK-G030-2	Sspon.03G0001540-2D	G	784	87178.3	6.7
LecRK-G031-1	Sspon.03G0001550-1A	G	801	86634.2	7.01
LecRK-G031-2	Sspon.03G0001550-2B	G	822	88235	7.03
LecRK-G031-3	Sspon.03G0001550-3C	G	831	89756.8	7.27
LecRK-G031-4	Sspon.03G0001550-4D	G	811	87623.3	6.89
LecRK-G032-1	Sspon.03G0005260-1A	G	804	89596.8	7.02
LecRK-G032-2	Sspon.03G0005260-2B	G	1644	181072	7.51
LecRK-G033-1	Sspon.03G0009300-2C	G	798	89850	6.18
LecRK-G033-2	Sspon.03G0009300-3D	G	957	107633	6.58
LecRK-G034-1	Sspon.03G0009310-1A	G	1030	114173	9.1
LecRK-G035-1	Sspon.03G0009320-2C	G	1035	115702	8.87
LecRK-G036-1	Sspon.03G0009970-1A	G	567	64391.1	7.88
LecRK-G036-2	Sspon.03G0009970-1T	G	413	46541.8	7.94
LecRK-G036-3	Sspon.03G0009970-2B	G	796	89299	7.19
LecRK-G036-4	Sspon.03G0009970-3C	G	790	89250.6	7.93
LecRK-G037-1	Sspon.03G0019960-1A	G	704	77839.4	6.64
LecRK-G038-1	Sspon.03G0023570-1A	G	868	95306.7	6.33
LecRK-G038-2	Sspon.03G0023570-2B	G	1042	114090	7.3
LecRK-G038-3	Sspon.03G0023570-4D	G	815	89923.7	6.36
LecRK-G039-1	Sspon.03G0024350-1A	G	687	77036.1	6.42
LecRK-G039-2	Sspon.03G0024350-2B	G	402	45144	8.99
LecRK-G039-3	Sspon.03G0024350-4D	G	1423	158772	6.38
LecRK-G040-1	Sspon.03G0024370-1A	G	684	76476.3	6.2
LecRK-G041-1	Sspon.03G0024390-1A	G	944	105786	6.39
LecRK-G042-1	Sspon.03G0024400-1A	G	837	91514.3	6.98
LecRK-G042-2	Sspon.03G0024400-2C	G	778	84781.8	7.02
LecRK-G042-3	Sspon.03G0024400-3D	G	631	68139	7.74
LecRK-G043-1	Sspon.03G0029080-1B	G	691	76088	6.5
LecRK-G044-1	Sspon.03G0030510-1B	G	809	87525.2	5.46
LecRK-G044-2	Sspon.03G0030510-2C	G	755	81123.6	5.72
LecRK-G045-2	Sspon.03G0030520-2C	G	763	82852.2	5.54
LecRK-G046-1	Sspon.03G0041430-1C	G	803	88749	6.68
LecRK-G047-1	Sspon.03G0045430-1D	G	1155	124482	5.16
LecRK-G048-1	Sspon.03G0045440-1D	G	1011	108251	6.72
LecRK-G049-1	Sspon.04G0014560-1A	G	832	92591.2	6.8
LecRK-G049-2	Sspon.04G0014560-1P	G	838	93329	7.08
LecRK-G049-3	Sspon.04G0014560-2C	G	831	92671.3	6.84
LecRK-G049-4	Sspon.04G0014560-3D	G	671	74525.5	6.56
LecRK-G050-1	Sspon.04G0020140-1A	G	874	96754.7	5.97
LecRK-G051-1	Sspon.04G0020160-1A	G	847	93825.4	5.67
LecRK-G051-2	Sspon.04G0020160-1P	G	520	57024.6	6.92
LecRK-G051-3	Sspon.04G0020160-2D	G	577	63331.9	5.32
LecRK-G052-1	Sspon.04G0022320-1B	G	883	94325.6	6.41
LecRK-G052-2	Sspon.04G0022320-2D	G	856	91624.7	6.21
LecRK-G053-1	Sspon.05G0003540-1A	G	808	87796	7.34
LecRK-G053-2	Sspon.05G0003540-1P	G	1135	123550	6.14
LecRK-G053-3	Sspon.05G0003540-2B	G	1430	157172	6.88
LecRK-G053-4	Sspon.05G0003540-2P	G	1384	152199	7.1
LecRK-G053-5	Sspon.05G0003540-3C	G	724	78380.6	5.32
LecRK-G053-6	Sspon.05G0003540-4D	G	686	74201.4	5.62
LecRK-G054-1	Sspon.05G0003560-1P	G	833	90863.7	8
LecRK-G054-2	Sspon.05G0003560-3C	G	707	79197	6.68
LecRK-G055-1	Sspon.05G0003570-1P	G	661	73799.4	6.94
LecRK-G055-2	Sspon.05G0003570-2C	G	770	85994.7	7.53
LecRK-G055-3	Sspon.05G0003570-3D	G	816	91474.6	6.38
LecRK-G056-1	Sspon.05G0003580-1P	G	779	88060.8	6.6
LecRK-G056-2	Sspon.05G0003580-2C	G	858	95894.5	6.45
LecRK-G056-3	Sspon.05G0003580-3D	G	759	84938.7	6.97
LecRK-G057-1	Sspon.05G0003600-2D	G	830	92705.4	7.49
LecRK-G058-2	Sspon.05G0003630-1P	G	603	66051	7.24
LecRK-G058-3	Sspon.05G0003630-2C	G	500	52834.7	4.92
LecRK-G059-1	Sspon.05G0003640-2D	G	681	75981.2	6.24
LecRK-G060-1	Sspon.05G0003950-1A	G	722	76957	6.19
LecRK-G060-2	Sspon.05G0003950-2D	G	1449	158731	7.24
LecRK-G061-1	Sspon.05G0003960-1A	G	1284	142098	7.58
LecRK-G062-1	Sspon.05G0009120-1A	G	673	75380.9	7.22
LecRK-G062-2	Sspon.05G0009120-2B	G	647	72949.1	4.89
LecRK-G062-3	Sspon.05G0009120-3C	G	714	80683.2	6.21
LecRK-G063-1	Sspon.05G0011610-2C	G	815	89067.7	7.89
LecRK-G064-1	Sspon.05G0011620-1A	G	791	86325.6	6.61
LecRK-G064-2	Sspon.05G0011620-2B	G	860	93883.2	6.74
LecRK-G064-3	Sspon.05G0011620-3D	G	821	90571.2	5.79
LecRK-G065-1	Sspon.05G0011630-1A	G	806	88766.6	5.72
LecRK-G065-2	Sspon.05G0011630-2B	G	809	89037.8	6.15
LecRK-G065-3	Sspon.05G0011630-3D	G	807	88792.5	5.97
LecRK-G066-1	Sspon.05G0014090-2B	G	745	83110.9	5.74
LecRK-G066-2	Sspon.05G0014090-3C	G	804	88737.6	5.59
LecRK-G067-1	Sspon.05G0014120-1A	G	825	90660.2	5.01
LecRK-G067-2	Sspon.05G0014120-2B	G	800	88186.4	4.96
LecRK-G068-1	Sspon.05G0014130-2B	G	833	91962.2	7.53
LecRK-G069-1	Sspon.05G0022780-1B	G	1718	190560	7.31
LecRK-G070-1	Sspon.05G0022790-1B	G	653	70216.3	5.15
LecRK-G071-1	Sspon.05G0022800-1B	G	645	69345	5.52
LecRK-G072-1	Sspon.05G0022810-1B	G	784	85422.1	7.48
LecRK-G072-2	Sspon.05G0022810-1P	G	877	95892.8	8.14
LecRK-G072-3	Sspon.05G0022810-2C	G	851	92900.7	7.82
LecRK-G073-1	Sspon.05G0022840-1B	G	786	86306.6	7.27
LecRK-G074-1	Sspon.05G0022850-1B	G	864	92624.9	6.63
LecRK-G074-2	Sspon.05G0022850-1P	G	864	92678	6.76
LecRK-G075-1	Sspon.05G0022860-1B	G	876	96108.2	6.74
LecRK-G076-1	Sspon.05G0022870-1B	G	772	84942.7	7.9
LecRK-G077-1	Sspon.05G0022880-1B	G	606	66551.8	5.58
LecRK-G077-2	Sspon.05G0022880-2C	G	900	98902.7	7.59
LecRK-G078-1	Sspon.05G0022900-1B	G	488	54758.7	6.59
LecRK-G078-2	Sspon.05G0022900-2D	G	656	71987.1	5.54
LecRK-G079-1	Sspon.05G0022910-1B	G	787	85933.2	7.1
LecRK-G079-2	Sspon.05G0022910-1P	G	764	84929.2	5.4
LecRK-G079-3	Sspon.05G0022910-2D	G	662	73202.4	5.67
LecRK-G080-1	Sspon.05G0022920-2D	G	760	83092.3	7.45
LecRK-G080-2	Sspon.05G0022920-2P	G	761	83119.4	7.43
LecRK-G081-1	Sspon.05G0022960-3D	G	1306	142561	6.46
LecRK-G082-1	Sspon.05G0022970-1B	G	796	86666.6	7.8
LecRK-G082-2	Sspon.05G0022970-2C	G	710	77205.6	8.22
LecRK-G082-3	Sspon.05G0022970-3D	G	694	75795.4	8.2
LecRK-G083-1	Sspon.05G0022980-1B	G	836	91163.7	6.22
LecRK-G083-2	Sspon.05G0022980-1P	G	826	90153.7	6.61
LecRK-G083-3	Sspon.05G0022980-2D	G	840	91901.7	5.36
LecRK-G084-1	Sspon.05G0022990-2C	G	611	66676.4	7.56
LecRK-G085-1	Sspon.05G0025880-1B	G	790	86286.9	6.14
LecRK-G085-2	Sspon.05G0025880-3D	G	574	63632.8	5.95
LecRK-G086-1	Sspon.05G0027330-1B	G	686	74521.8	4.89
LecRK-G087-1	Sspon.05G0027350-1B	G	587	64203.3	5.52
LecRK-G088-1	Sspon.05G0028170-1B	G	830	90769.8	5.93
LecRK-G089-1	Sspon.05G0029920-1B	G	784	86394.5	5.83
LecRK-G090-1	Sspon.05G0030730-2D	G	702	78240.6	6.04
LecRK-G091-1	Sspon.05G0030750-1C	G	723	80675.8	6.34
LecRK-G092-1	Sspon.05G0030760-1C	G	672	72543.3	5.93
LecRK-G093-1	Sspon.05G0031280-1C	G	739	81858.9	6
LecRK-G094-1	Sspon.05G0033850-1C	G	476	52297.5	4.75
LecRK-G095-1	Sspon.05G0034340-1C	G	1093	121880	7.63
LecRK-G096-1	Sspon.05G0035840-1C	G	797	88104.9	6.09
LecRK-G097-1	Sspon.05G0037120-1D	G	642	70934.6	6.58
LecRK-G098-1	Sspon.05G0037530-1D	G	880	97358.3	7.99
LecRK-G099-1	Sspon.05G0038610-1D	G	1297	142392	4.8
LecRK-G100-1	Sspon.06G0002340-1A	G	816	90451.3	6.58
LecRK-G100-2	Sspon.06G0002340-2B	G	805	89571.5	6.54
LecRK-G100-3	Sspon.06G0002340-3C	G	803	89368.3	7.25
LecRK-G100-4	Sspon.06G0002340-4D	G	780	87207.9	7.24
LecRK-G101-1	Sspon.06G0007320-1A	G	857	96185.6	7.72
LecRK-G102-1	Sspon.06G0009040-2D	G	719	79228.9	6.74
LecRK-G103-1	Sspon.06G0009060-1A	G	711	78809.7	7.24
LecRK-G104-1	Sspon.07G0005670-2B	G	817	90784.5	6.42
LecRK-G104-2	Sspon.07G0005670-3C	G	692	75530.3	8.08
LecRK-G105-1	Sspon.07G0005680-1A	G	1930	209906	6.18
LecRK-G106-1	Sspon.07G0010720-1A	G	810	90627.9	6.33
LecRK-G106-2	Sspon.07G0010720-2B	G	729	81691.3	7.36
LecRK-G106-3	Sspon.07G0010720-3C	G	760	85329.1	7.01
LecRK-G106-4	Sspon.07G0010720-4D	G	810	90715	6.33
LecRK-G107-1	Sspon.07G0010850-1A	G	839	92061.6	6.71
LecRK-G107-2	Sspon.07G0010850-2B	G	800	87478.4	6.54
LecRK-G107-3	Sspon.07G0010850-3C	G	887	97051.2	7.12
LecRK-G108-1	Sspon.07G0012890-2B	G	800	88442.4	6.05
LecRK-G109-1	Sspon.07G0014270-1A	G	940	104613	9.38
LecRK-G110-1	Sspon.07G0015070-1A	G	1586	173000	6.78
LecRK-G110-2	Sspon.07G0015070-1P	G	848	92438.6	6.01
LecRK-G110-3	Sspon.07G0015070-2B	G	848	92441.6	6.01
LecRK-G110-4	Sspon.07G0015070-3C	G	1341	146357	6.92
LecRK-G111-1	Sspon.07G0015080-2C	G	837	91913.3	7.36
LecRK-G111-2	Sspon.07G0015080-3D	G	773	84711.4	8.75
LecRK-G112-1	Sspon.07G0015100-2C	G	1148	123673	4.93
LecRK-G112-2	Sspon.07G0015100-3D	G	932	101947	6.59
LecRK-G113-1	Sspon.07G0015140-1A	G	1670	183153	6.52
LecRK-G113-2	Sspon.07G0015140-2C	G	824	90207	6.59
LecRK-G113-3	Sspon.07G0015140-2P	G	845	92795.2	6.59
LecRK-G113-4	Sspon.07G0015140-3D	G	1388	151328	7.45
LecRK-G114-1	Sspon.07G0020560-2C	G	963	106639	6.79
LecRK-G115-1	Sspon.07G0020640-1A	G	892	98863.5	8
LecRK-G115-2	Sspon.07G0020640-2C	G	805	89114.5	7.04
LecRK-G116-1	Sspon.07G0022900-1B	G	863	92849.7	7.51
LecRK-G117-1	Sspon.07G0027000-1B	G	647	71262.8	6.58
LecRK-G118-1	Sspon.07G0027010-1P	G	820	89860.7	7.98
LecRK-G118-2	Sspon.07G0027010-2C	G	820	89878.7	7.89
LecRK-G119-1	Sspon.07G0027020-1B	G	853	93335.7	6.86
LecRK-G120-1	Sspon.07G0029480-1B	G	1277	143435	6.84
LecRK-G120-2	Sspon.07G0029480-2C	G	853	95843.8	6.85
LecRK-G120-3	Sspon.07G0029480-3D	G	699	78462.4	7.16
LecRK-G121-1	Sspon.07G0033410-1C	G	738	80692.3	7.89
LecRK-G122-1	Sspon.07G0034500-1C	G	900	101035	6.99
LecRK-G123-2	Sspon.07G0034510-2D	G	1027	114311	7.83
LecRK-G124-1	Sspon.07G0037730-1D	G	834	91439.9	6.41
LecRK-G124-2	Sspon.07G0037730-1P	G	834	91439.9	6.41
LecRK-G124-3	Sspon.07G0037730-2P	G	834	91452.1	6.5
LecRK-G125-1	Sspon.08G0004890-1A	G	776	85752.9	6.91
LecRK-G125-2	Sspon.08G0004890-2B	G	755	83256.1	6.88
LecRK-G125-3	Sspon.08G0004890-3C	G	747	82805.6	7.81
LecRK-G125-4	Sspon.08G0004890-4D	G	766	84797.9	7.15
LecRK-G126-1	Sspon.08G0005140-1A	G	822	90319.7	6.06
LecRK-G126-2	Sspon.08G0005140-1P	G	817	89625.8	5.62
LecRK-G126-3	Sspon.08G0005140-3C	G	607	66538.4	8.22
LecRK-G126-4	Sspon.08G0005140-4D	G	770	84523.7	4.99
LecRK-G127-1	Sspon.08G0005690-1A	G	897	98479.6	6.7
LecRK-G127-2	Sspon.08G0005690-2B	G	887	97474.6	6.68
LecRK-G127-3	Sspon.08G0005690-3C	G	855	93614.2	6.88
LecRK-G128-1	Sspon.08G0006450-2B	G	748	83857.6	6.78
LecRK-G129-1	Sspon.08G0006950-1A	G	804	90742.3	6.18
LecRK-G129-2	Sspon.08G0006950-2D	G	1043	117835	5.95
LecRK-G130-1	Sspon.08G0007620-1A	G	810	89490.1	7.48
LecRK-G130-2	Sspon.08G0007620-2B	G	519	57876.3	6.63
LecRK-G131-1	Sspon.08G0007640-3C	G	1278	139824	6.89
LecRK-G132-1	Sspon.08G0008800-1P	G	826	90081.8	6.15
LecRK-G132-2	Sspon.08G0008800-2C	G	888	96618.7	5.77
LecRK-G133-1	Sspon.08G0010460-1A	G	907	97574.1	6.8
LecRK-G133-2	Sspon.08G0010460-2D	G	856	92202.2	6.99
LecRK-G134-1	Sspon.08G0013980-1A	G	1574	175777	6.75
LecRK-G134-2	Sspon.08G0013980-2B	G	1185	134372	6.86
LecRK-G135-1	Sspon.08G0014580-1A	G	884	97243.4	9.01
LecRK-G136-1	Sspon.08G0018430-1B	G	919	98800.5	5.03
LecRK-G136-2	Sspon.08G0018430-1P	G	776	83991.2	6.45
LecRK-G136-3	Sspon.08G0018430-1T	G	789	85148.4	6.31
LecRK-G136-4	Sspon.08G0018430-2C	G	772	83272	6.33
LecRK-G136-5	Sspon.08G0018430-2P	G	818	87952.8	6.42
LecRK-G137-1	Sspon.08G0022130-1B	G	562	63348.9	7.3
LecRK-G138-1	Sspon.08G0026400-1C	G	834	93743	4.79
LecRK-G138-2	Sspon.08G0026400-2D	G	817	91564	5.73
LecRK-G139-1	Sspon.08G0028910-1D	G	791	88530.9	7.23
LecRK-L001-1	Sspon.01G0014640-1A	L	653	72019.3	6.28
LecRK-L002-1	Sspon.01G0018730-1A	L	674	72618.6	7.68
LecRK-L002-2	Sspon.01G0018730-1P	L	668	71674.4	7.74
LecRK-L002-3	Sspon.01G0018730-2B	L	661	71107.6	7.2
LecRK-L002-4	Sspon.01G0018730-4D	L	634	68614.2	7.5
LecRK-L003-1	Sspon.01G0018740-1A	L	653	70479.5	6.51
LecRK-L003-2	Sspon.01G0018740-2B	L	672	72788.3	6.55
LecRK-L003-3	Sspon.01G0018740-3D	L	683	74220.1	6.86
LecRK-L004-1	Sspon.01G0018760-1A	L	684	74058.5	6.47
LecRK-L004-2	Sspon.01G0018760-2B	L	684	74133.7	6.59
LecRK-L004-3	Sspon.01G0018760-3D	L	703	76350	6.63
LecRK-L005-1	Sspon.01G0022640-1A	L	1193	132352	6.06
LecRK-L005-2	Sspon.01G0022640-1T	L	654	72530.5	7.31
LecRK-L005-3	Sspon.01G0022640-2B	L	561	62010.8	5.26
LecRK-L006-1	Sspon.01G0028970-1A	L	678	73783.9	6.88
LecRK-L006-2	Sspon.01G0028970-1P	L	670	73518	5.45
LecRK-L006-3	Sspon.01G0028970-2B	L	579	63341	8.21
LecRK-L006-4	Sspon.01G0028970-2P	L	917	99639.8	8.64
LecRK-L006-5	Sspon.01G0028970-3C	L	550	60961.4	6.8
LecRK-L006-6	Sspon.01G0028970-3P	L	665	72010.6	6.78
LecRK-L007-1	Sspon.01G0028980-1A	L	1145	126650	6.38
LecRK-L008-1	Sspon.01G0029060-1A	L	651	69293.4	5.15
LecRK-L009-1	Sspon.01G0031450-1A	L	666	71054.3	6.8
LecRK-L009-2	Sspon.01G0031450-2B	L	763	81245.2	6.82
LecRK-L009-3	Sspon.01G0031450-3D	L	666	71081.3	6.8
LecRK-L010-1	Sspon.01G0038850-1B	L	1051	113994	6
LecRK-L010-2	Sspon.01G0038850-2D	L	1082	117202	6.05
LecRK-L011-1	Sspon.01G0040950-1B	L	566	61256.7	8.64
LecRK-L011-2	Sspon.01G0040950-1P	L	958	104219	8.17
LecRK-L011-3	Sspon.01G0040950-2C	L	750	81662.8	8.8
LecRK-L011-4	Sspon.01G0040950-3D	L	670	72498.3	6.87
LecRK-L012-1	Sspon.01G0041150-1B	L	677	72257.8	6.69
LecRK-L012-2	Sspon.01G0041150-2C	L	718	77012	6.64
LecRK-L012-3	Sspon.01G0041150-3D	L	667	71791.1	6.51
LecRK-L013-2	Sspon.02G0020680-1P	L	557	61036.3	5.04
LecRK-L013-3	Sspon.02G0020680-2B	L	563	63985	6.68
LecRK-L013-4	Sspon.02G0020680-4D	L	562	62002.8	5.07
LecRK-L014-1	Sspon.02G0020690-1A	L	543	59905.8	6.1
LecRK-L014-2	Sspon.02G0020690-1T	L	540	59557.3	6.47
LecRK-L014-3	Sspon.02G0020690-2B	L	669	74113.2	7.41
LecRK-L014-4	Sspon.02G0020690-3C	L	526	58076.9	6.29
LecRK-L014-5	Sspon.02G0020690-4D	L	560	61955.5	8.73
LecRK-L015-1	Sspon.02G0024620-1A	L	1398	155261	6.96
LecRK-L016-1	Sspon.02G0024650-1A	L	708	77864.2	6.92
LecRK-L016-2	Sspon.02G0024650-2B	L	595	65683.5	6.83
LecRK-L017-1	Sspon.02G0024670-1A	L	727	80542.9	8.13
LecRK-L017-2	Sspon.02G0024670-2B	L	678	74256.4	6.13
LecRK-L018-1	Sspon.02G0024680-1A	L	649	70239.8	6.18
LecRK-L019-1	Sspon.02G0029270-1A	L	757	81859.3	9.08
LecRK-L020-1	Sspon.02G0034660-1B	L	444	47765.1	9.28
LecRK-L020-2	Sspon.02G0034660-2C	L	867	92841.7	7.2
LecRK-L021-1	Sspon.02G0034670-1B	L	587	64297.6	7.22
LecRK-L022-1	Sspon.02G0034680-1B	L	664	72831.7	6.85
LecRK-L022-2	Sspon.02G0034680-1T	L	513	55610	8.85
LecRK-L022-3	Sspon.02G0034680-2D	L	604	65407.7	6.56
LecRK-L023-1	Sspon.02G0034690-1B	L	682	74105.1	6.85
LecRK-L023-2	Sspon.02G0034690-2D	L	696	75592.3	6.72
LecRK-L024-1	Sspon.02G0034900-1B	L	492	55091.7	5.81
LecRK-L025-1	Sspon.02G0038750-1B	L	622	67962.4	6.74
LecRK-L026-1	Sspon.02G0038760-1B	L	685	74808.5	6.02
LecRK-L026-2	Sspon.02G0038760-2C	L	666	72539.9	6.35
LecRK-L027-1	Sspon.02G0039570-1B	L	446	48280.7	7.14
LecRK-L028-1	Sspon.02G0041310-1B	L	563	62145.2	7.94
LecRK-L029-1	Sspon.02G0042730-1B	L	474	52708.9	7.88
LecRK-L029-2	Sspon.02G0042730-2D	L	670	74517	7.38
LecRK-L030-1	Sspon.02G0042790-1B	L	739	81560.9	8.5
LecRK-L030-2	Sspon.02G0042790-2D	L	636	70270.5	7.29
LecRK-L031-1	Sspon.02G0042800-1B	L	672	73506	5.97
LecRK-L031-2	Sspon.02G0042800-2D	L	678	74266.3	6.15
LecRK-L032-1	Sspon.02G0042820-1B	L	652	71042.2	6.92
LecRK-L032-2	Sspon.02G0042820-2D	L	706	76081.2	6.23
LecRK-L033-1	Sspon.02G0050070-1C	L	557	60748.7	6
LecRK-L034-1	Sspon.02G0051520-1C	L	665	74303.9	8.1
LecRK-L034-2	Sspon.02G0051520-2D	L	1267	140849	6.64
LecRK-L035-1	Sspon.02G0051530-1C	L	679	75793	7.18
LecRK-L036-1	Sspon.02G0057610-1D	L	445	49689.6	6.91
LecRK-L037-1	Sspon.02G0058630-1D	L	866	94461.6	8.45
LecRK-L038-1	Sspon.03G0027970-1B	L	759	83164.1	9.85
LecRK-L039-1	Sspon.03G0045450-1D	L	640	69040.5	5.38
LecRK-L040-1	Sspon.04G0005010-1A	L	674	72745.8	7.65
LecRK-L040-2	Sspon.04G0005010-4D	L	1100	118023	8.88
LecRK-L041-1	Sspon.04G0007470-1A	L	842	91093	4.81
LecRK-L042-1	Sspon.04G0012850-1A	L	712	78788.7	7.2
LecRK-L042-2	Sspon.04G0012850-2B	L	712	78785.6	7.33
LecRK-L043-1	Sspon.04G0012860-1A	L	569	62318	6.2
LecRK-L043-2	Sspon.04G0012860-2B	L	569	62242.9	6.28
LecRK-L044-2	Sspon.04G0013570-2B	L	684	74064.1	6.16
LecRK-L044-3	Sspon.04G0013570-3D	L	703	76131.3	6.13
LecRK-L045-1	Sspon.04G0024400-1B	L	478	51653.4	4.51
LecRK-L045-2	Sspon.04G0024400-1P	L	505	55229.4	4.95
LecRK-L045-3	Sspon.04G0024400-3D	L	876	96096.7	4.79
LecRK-L046-1	Sspon.04G0026180-1B	L	627	67163.8	8.91
LecRK-L046-2	Sspon.04G0026180-2D	L	718	77541.8	9.75
LecRK-L047-1	Sspon.04G0027550-1B	L	1911	215383	8.41
LecRK-L048-1	Sspon.04G0032200-1C	L	473	51391.3	5.57
LecRK-L049-1	Sspon.05G0004620-1A	L	691	76268.3	8.96
LecRK-L050-1	Sspon.05G0006480-1A	L	803	87328.9	9.3
LecRK-L050-2	Sspon.05G0006480-2B	L	804	87010.3	9.32
LecRK-L050-3	Sspon.05G0006480-3C	L	799	86924.4	9.51
LecRK-L051-1	Sspon.05G0013320-1A	L	428	46254.3	8.28
LecRK-L051-2	Sspon.05G0013320-2D	L	659	71994.2	6.93
LecRK-L052-1	Sspon.05G0021290-1A	L	588	64667.2	5.79
LecRK-L053-1	Sspon.05G0033740-1C	L	501	54435.6	5.8
LecRK-L053-2	Sspon.05G0033740-2D	L	501	54343.6	5.94
LecRK-L054-1	Sspon.06G0011550-1A	L	465	51277	8.02
LecRK-L054-2	Sspon.06G0011550-1P	L	564	61990.2	6.92
LecRK-L054-3	Sspon.06G0011550-2B	L	564	62013.1	6.51
LecRK-L054-4	Sspon.06G0011550-2P	L	561	61808	6.92
LecRK-L055-1	Sspon.06G0019780-1B	L	690	73533.5	6.7
LecRK-L055-2	Sspon.06G0019780-2C	L	969	104436	9.65
LecRK-L055-3	Sspon.06G0019780-3D	L	733	78344.9	6.83
LecRK-L056-1	Sspon.06G0019790-1B	L	698	76062.3	6.36
LecRK-L056-2	Sspon.06G0019790-1P	L	746	81861.9	6.76
LecRK-L056-3	Sspon.06G0019790-2C	L	751	82393.7	7.24
LecRK-L056-4	Sspon.06G0019790-3D	L	701	76330.7	6.46
LecRK-L057-1	Sspon.06G0022360-1B	L	572	62758.7	5.78
LecRK-L057-2	Sspon.06G0022360-2C	L	575	63264.2	5.66
LecRK-L058-1	Sspon.06G0022370-1B	L	1154	127425	6.64
LecRK-L059-1	Sspon.06G0024030-1B	L	801	88084.8	6.24
LecRK-L059-2	Sspon.06G0024030-2C	L	911	101642	6.57
LecRK-L060-1	Sspon.06G0024040-1B	L	1373	148266	9.99
LecRK-L061-1	Sspon.06G0026520-2C	L	726	78696.1	6.25
LecRK-L062-1	Sspon.06G0030590-1C	L	1453	159464	6.26
LecRK-L063-1	Sspon.07G0001870-1A	L	673	74587.7	7.19
LecRK-L063-2	Sspon.07G0001870-2D	L	673	74565.7	7.19
LecRK-L064-1	Sspon.07G0014390-1A	L	770	79018	6.46
LecRK-L064-2	Sspon.07G0014390-2B	L	803	82715.3	6.29
LecRK-L064-3	Sspon.07G0014390-3C	L	755	77274.2	6.63
LecRK-L064-4	Sspon.07G0014390-4D	L	772	79000.8	6.46
LecRK-L065-1	Sspon.07G0017100-1A	L	952	104175	7.6
LecRK-L065-2	Sspon.07G0017100-2C	L	525	57922.1	7.46
LecRK-L065-3	Sspon.07G0017100-3D	L	746	81039.5	6.64
LecRK-L066-2	Sspon.07G0028130-2D	L	639	69459.5	6.66
LecRK-L067-1	Sspon.07G0028280-1B	L	629	68963.4	7.22
LecRK-L068-1	Sspon.07G0028290-1B	L	680	74201.3	8.26
LecRK-L069-2	Sspon.07G0028300-2C	L	411	44526.5	4.89
LecRK-L070-1	Sspon.07G0028320-1B	L	670	72971.8	9.22
LecRK-L070-2	Sspon.07G0028320-2C	L	794	86581.1	8.18
LecRK-L071-1	Sspon.07G0034960-1C	L	479	52825.7	6.74
LecRK-L072-1	Sspon.07G0035080-1C	L	693	76249	6.88
LecRK-L073-1	Sspon.07G0035240-1D	L	552	60567.4	6.37
LecRK-L074-2	Sspon.08G0002700-2B	L	653	70785.6	5.22
LecRK-L074-3	Sspon.08G0002700-3D	L	670	72808.9	4.89
LecRK-L075-1	Sspon.08G0009250-1A	L	550	60908.3	6.96
LecRK-L075-2	Sspon.08G0009250-1P	L	681	75502.8	6.62
LecRK-L075-3	Sspon.08G0009250-2B	L	681	75478.7	6.62
LecRK-L075-4	Sspon.08G0009250-3C	L	621	68961.2	6.71
LecRK-L076-1	Sspon.08G0009260-1P	L	564	61978.1	5.93
LecRK-L076-2	Sspon.08G0009260-2B	L	582	63973.3	5.93
LecRK-L076-3	Sspon.08G0009260-3C	L	582	63960.3	5.93
LecRK-L076-4	Sspon.08G0009260-4D	L	524	57449	5.37
LecRK-L077-1	Sspon.08G0009880-1A	L	682	72332.5	7.24
LecRK-L077-2	Sspon.08G0009880-2B	L	703	74426.6	7.02
LecRK-L077-3	Sspon.08G0009880-4D	L	695	73743	7.02
LecRK-L078-1	Sspon.08G0017170-1A	L	413	45451.4	5.14
LecRK-L079-1	Sspon.08G0021270-1B	L	684	74510.5	7.05
LecRK-L079-2	Sspon.08G0021270-2C	L	684	74208.1	6.94
LecRK-L080-1	Sspon.08G0025090-1C	L	692	74996.4	5.54
LecRK-L081-1	Sspon.08G0027080-1C	L	659	72130	8.3
LecRK-L081-2	Sspon.08G0027080-2D	L	680	74361.3	8.07
