# Supplementary material for: Genome-Wide Characterization of Lectin Receptor Kinases in Saccharum spontaneum L. and Their Responses to Stagonospora tainanensis Infection
Source: Plants (Basel). 2021 Feb 8;10(2):322. doi: 10.3390/plants10020322 (PMC7915762; doi:10.3390/plants10020322)
Supplement: Supplementary file 1 [file plants-10-00322-s001.zip › Supplementary Files/Table S2.xlsx]

## Sheet: Atypical domain
Gene name	Atypical domain 1	Description	Atypical domain 2	Description	Atypical domain 3	Description
LecRK-G023-2	Chloroa_b-bind	Chlorophyll A-B binding protein
LecRK-G029-1	DUF3403	Domain of unknown function (DUF3403)
LecRK-G032-2	DUF4283	Domain of unknown function (DUF4283)	zf-CCHC_4	Zinc knuckle
LecRK-G105-1	LRRNT_2	Leucine rich repeat N-terminal domain	LRR_8	Leucine rich repeat	LRR_8	Leucine rich repeat
LecRK-G116-1	DUF3403	Domain of unknown function (DUF3403)
LecRK-L007-1	Myb_DNA-bind_3	Myb/SANT-like DNA-binding domain
LecRK-L020-2	Fasciclin	Fasciclin domain
LecRK-L041-1	Cyt-b5	Cytochrome b5-like Heme/Steroid binding domain
LecRK-L045-3	DUF3403	Domain of unknown function (DUF3403)
LecRK-L047-1	Retrotran_gag_2	gag-polypeptide of LTR copia-type	gag_pre-integrs	GAG-pre-integrase domain	RVT_2	Reverse transcriptase (RNA-dependent DNA polymerase)
