# Supplementary material for: Genome-Wide Characterization of Lectin Receptor Kinases in Saccharum spontaneum L. and Their Responses to Stagonospora tainanensis Infection
Source: Plants (Basel). 2021 Feb 8;10(2):322. doi: 10.3390/plants10020322 (PMC7915762; doi:10.3390/plants10020322)
Supplement: Supplementary file 1 [file plants-10-00322-s001.zip › Supplementary Files/Table S3.xlsx]

## Sheet: Sheet1
Gene name	Gene_id	Motif_name	Annotation	Location	Length	Direction	Species	Description
LecRK-G001-1	Sspon.01G0006310-1A	AAGAA-motif	GAAAGAA	1011	7	+	Avena sativa
LecRK-G001-1	Sspon.01G0006310-1A	A-box	CCGTCC	133	6	-	Petroselinum crispum	cis-acting regulatory element
LecRK-G001-1	Sspon.01G0006310-1A	ABRE	ACGTG	363	5	+	Arabidopsis thaliana	cis-acting element involved in the abscisic acid responsiveness
LecRK-G001-1	Sspon.01G0006310-1A	ABRE	ACGTG	389	5	-	Arabidopsis thaliana	cis-acting element involved in the abscisic acid responsiveness
LecRK-G001-1	Sspon.01G0006310-1A	as-1	TGACG	1202	5	+	Arabidopsis thaliana
LecRK-G001-1	Sspon.01G0006310-1A	AT~TATA-box	TATATAAA	1396	8	-	Arabidopsis thaliana
LecRK-G001-1	Sspon.01G0006310-1A	AT~TATA-box	TATATA	1398	6	-	Arabidopsis thaliana
LecRK-G001-1	Sspon.01G0006310-1A	AuxRR-core	GGTCCAT	334	7	-	Nicotiana tabacum	cis-acting regulatory element involved in auxin responsiveness
LecRK-G001-1	Sspon.01G0006310-1A	box S	AGCCACC	1494	7	+	Arabidopsis thaliana
LecRK-G001-1	Sspon.01G0006310-1A	CAAT-box	CAAT	149	4	+	Nicotiana glutinosa
LecRK-G001-1	Sspon.01G0006310-1A	CAAT-box	CAAT	269	4	+	Nicotiana glutinosa
LecRK-G001-1	Sspon.01G0006310-1A	CAAT-box	CAAT	427	4	-	Nicotiana glutinosa
LecRK-G001-1	Sspon.01G0006310-1A	CAAT-box	CAAT	457	4	-	Nicotiana glutinosa
LecRK-G001-1	Sspon.01G0006310-1A	CAAT-box	CAAAT	729	5	-	Pisum sativum	common cis-acting element in promoter and enhancer regions
LecRK-G001-1	Sspon.01G0006310-1A	CAAT-box	CAAAT	764	5	-	Pisum sativum	common cis-acting element in promoter and enhancer regions
LecRK-G001-1	Sspon.01G0006310-1A	CAAT-box	CAAT	770	4	+	Nicotiana glutinosa
LecRK-G001-1	Sspon.01G0006310-1A	CAAT-box	CCAAT	780	5	+	Arabidopsis thaliana	common cis-acting element in promoter and enhancer regions
LecRK-G001-1	Sspon.01G0006310-1A	CAAT-box	CAAT	781	4	+	Nicotiana glutinosa
LecRK-G001-1	Sspon.01G0006310-1A	CAAT-box	CAAT	890	4	-	Nicotiana glutinosa
LecRK-G001-1	Sspon.01G0006310-1A	CAAT-box	CAAAT	918	5	-	Pisum sativum	common cis-acting element in promoter and enhancer regions
LecRK-G001-1	Sspon.01G0006310-1A	CAAT-box	CAAAT	975	5	-	Pisum sativum	common cis-acting element in promoter and enhancer regions
LecRK-G001-1	Sspon.01G0006310-1A	CAAT-box	CAAT	1146	4	+	Nicotiana glutinosa
LecRK-G001-1	Sspon.01G0006310-1A	CAAT-box	CAAT	1295	4	+	Nicotiana glutinosa
LecRK-G001-1	Sspon.01G0006310-1A	CAAT-box	CCAAT	1370	5	+	Arabidopsis thaliana	common cis-acting element in promoter and enhancer regions
LecRK-G001-1	Sspon.01G0006310-1A	CAAT-box	CAAT	1371	4	+	Nicotiana glutinosa
LecRK-G001-1	Sspon.01G0006310-1A	CAAT-box	CAAT	1404	4	-	Nicotiana glutinosa
LecRK-G001-1	Sspon.01G0006310-1A	CAAT-box	CAAT	1458	4	+	Nicotiana glutinosa
LecRK-G001-1	Sspon.01G0006310-1A	CAT-box	GCCACT	574	6	-	Arabidopsis thaliana	cis-acting regulatory element related to meristem expression
LecRK-G001-1	Sspon.01G0006310-1A	CCGTCC-box	CCGTCC	133	6	-	Petroselinum hortense
LecRK-G001-1	Sspon.01G0006310-1A	CGTCA-motif	CGTCA	1202	5	-	Hordeum vulgare	cis-acting regulatory element involved in the MeJA-responsiveness
LecRK-G001-1	Sspon.01G0006310-1A	circadian	CAAAGATATC	1065	9	-	Lycopersicon esculentum	cis-acting regulatory element involved in circadian control
LecRK-G001-1	Sspon.01G0006310-1A	DRE core	GCCGAC	697	6	+	Arabidopsis thaliana
LecRK-G001-1	Sspon.01G0006310-1A	F-box	CTATTCTCATT	262	10	+	Lycopersicon esculentum
LecRK-G001-1	Sspon.01G0006310-1A	GARE-motif	TCTGTTG	523	7	-	Brassica oleracea	gibberellin-responsive element
LecRK-G001-1	Sspon.01G0006310-1A	G-box	CACGTC	362	6	-	Zea mays	cis-acting regulatory element involved in light responsiveness
LecRK-G001-1	Sspon.01G0006310-1A	G-box	CACGTC	389	6	+	Zea mays	cis-acting regulatory element involved in light responsiveness
LecRK-G001-1	Sspon.01G0006310-1A	GCN4_motif	TGAGTCA	1040	7	-	Oryza sativa	cis-regulatory element involved in endosperm expression
LecRK-G001-1	Sspon.01G0006310-1A	GT1-motif	GTGTGTGAA	194	9	-	Solanum tuberosum	light responsive element
LecRK-G001-1	Sspon.01G0006310-1A	MBS	CAACTG	556	6	+	Arabidopsis thaliana	MYB binding site involved in drought-inducibility
LecRK-G001-1	Sspon.01G0006310-1A	MBS	CAACTG	1325	6	+	Arabidopsis thaliana	MYB binding site involved in drought-inducibility
LecRK-G001-1	Sspon.01G0006310-1A	MYB	CAACAG	293	6	-	Arabidopsis thaliana
LecRK-G001-1	Sspon.01G0006310-1A	MYB	CAACAG	305	6	-	Arabidopsis thaliana
LecRK-G001-1	Sspon.01G0006310-1A	MYB	CAACAG	523	6	+	Arabidopsis thaliana
LecRK-G001-1	Sspon.01G0006310-1A	MYB	TAACCA	552	6	+	Arabidopsis thaliana
LecRK-G001-1	Sspon.01G0006310-1A	MYB	CAACCA	825	6	+	Arabidopsis thaliana
LecRK-G001-1	Sspon.01G0006310-1A	MYB	CAACTG	556	6	+	Arabidopsis thaliana
LecRK-G001-1	Sspon.01G0006310-1A	MYB	CAACTG	1325	6	+	Arabidopsis thaliana
LecRK-G001-1	Sspon.01G0006310-1A	MYB	TAACTG	1486	6	+	Arabidopsis thaliana
LecRK-G001-1	Sspon.01G0006310-1A	Myb-binding site	CAACAG	293	6	-	Nicotiana tabacum
LecRK-G001-1	Sspon.01G0006310-1A	Myb-binding site	CAACAG	305	6	-	Nicotiana tabacum
LecRK-G001-1	Sspon.01G0006310-1A	Myb-binding site	CAACAG	523	6	+	Nicotiana tabacum
LecRK-G001-1	Sspon.01G0006310-1A	MYB-like sequence	TAACCA	552	6	+	Arabidopsis thaliana
LecRK-G001-1	Sspon.01G0006310-1A	O2-site	GATGATGTGG	339	9	-	Zea mays	cis-acting regulatory element involved in zein metabolism regulation
LecRK-G001-1	Sspon.01G0006310-1A	Sp1	GGGCGG	631	6	-	Oryza sativa	light responsive element
LecRK-G001-1	Sspon.01G0006310-1A	STRE	AGGGG	707	5	+	Arabidopsis thaliana
LecRK-G001-1	Sspon.01G0006310-1A	STRE	AGGGG	945	5	-	Arabidopsis thaliana
LecRK-G001-1	Sspon.01G0006310-1A	TATA	TATAAAAT	54	8	-	Arabidopsis thaliana
LecRK-G001-1	Sspon.01G0006310-1A	TATA-box	TATAAAA	55	7	-	Pisum sativum	core promoter element around -30 of transcription start
LecRK-G001-1	Sspon.01G0006310-1A	TATA-box	TATAAA	56	6	-	Helianthus annuus	core promoter element around -30 of transcription start
LecRK-G001-1	Sspon.01G0006310-1A	TATA-box	TATAA	57	5	-	Arabidopsis thaliana	core promoter element around -30 of transcription start
LecRK-G001-1	Sspon.01G0006310-1A	TATA-box	TATA	58	4	+	Arabidopsis thaliana	core promoter element around -30 of transcription start
LecRK-G001-1	Sspon.01G0006310-1A	TATA-box	TATA	569	4	+	Arabidopsis thaliana	core promoter element around -30 of transcription start
LecRK-G001-1	Sspon.01G0006310-1A	TATA-box	TATA	703	4	+	Arabidopsis thaliana	core promoter element around -30 of transcription start
LecRK-G001-1	Sspon.01G0006310-1A	TATA-box	TAAAGATT	885	8	+	Arabidopsis thaliana	core promoter element around -30 of transcription start
LecRK-G001-1	Sspon.01G0006310-1A	TATA-box	TATA	969	4	-	Arabidopsis thaliana	core promoter element around -30 of transcription start
LecRK-G001-1	Sspon.01G0006310-1A	TATA-box	TACAAAA	1170	7	+	Oryza sativa	core promoter element around -30 of transcription start
LecRK-G001-1	Sspon.01G0006310-1A	TATA-box	taTATAAAtc	1394	9	-	Arabidopsis thaliana	core promoter element around -30 of transcription start
LecRK-G001-1	Sspon.01G0006310-1A	TATA-box	taTATAAAg	1395	9	-	Lycopersicon esculentum	core promoter element around -30 of transcription start
LecRK-G001-1	Sspon.01G0006310-1A	TATA-box	TATAAA	1396	6	-	Helianthus annuus	core promoter element around -30 of transcription start
LecRK-G001-1	Sspon.01G0006310-1A	TATA-box	TATATAA	1397	7	-	Arabidopsis thaliana	core promoter element around -30 of transcription start
LecRK-G001-1	Sspon.01G0006310-1A	TATA-box	TATATA	1398	6	-	Arabidopsis thaliana	core promoter element around -30 of transcription start
LecRK-G001-1	Sspon.01G0006310-1A	TATA-box	ATATAA	1399	6	+	Brassica oleracea	core promoter element around -30 of transcription start
LecRK-G001-1	Sspon.01G0006310-1A	TATA-box	TATA	1400	4	-	Arabidopsis thaliana	core promoter element around -30 of transcription start
LecRK-G001-1	Sspon.01G0006310-1A	TCT-motif	TCTTAC	314	6	-	Arabidopsis thaliana	part of a light responsive element
LecRK-G001-1	Sspon.01G0006310-1A	TCT-motif	TCTTAC	1188	6	-	Arabidopsis thaliana	part of a light responsive element
LecRK-G001-1	Sspon.01G0006310-1A	TGACG-motif	TGACG	1202	5	+	Hordeum vulgare	cis-acting regulatory element involved in the MeJA-responsiveness
LecRK-G001-1	Sspon.01G0006310-1A	W box	TTGACC	91	6	-	Arabidopsis thaliana
LecRK-G001-1	Sspon.01G0006310-1A	W box	TTGACC	613	6	-	Arabidopsis thaliana
LecRK-G001-2	Sspon.01G0006310-1P	AAGAA-motif	GAAAGAA	892	7	+	Avena sativa
LecRK-G001-2	Sspon.01G0006310-1P	A-box	CCGTCC	41	6	+	Petroselinum crispum	cis-acting regulatory element
LecRK-G001-2	Sspon.01G0006310-1P	A-box	CCGTCC	258	6	-	Petroselinum crispum	cis-acting regulatory element
LecRK-G001-2	Sspon.01G0006310-1P	ABRE	ACGTG	488	5	+	Arabidopsis thaliana	cis-acting element involved in the abscisic acid responsiveness
LecRK-G001-2	Sspon.01G0006310-1P	ABRE	ACGTG	514	5	-	Arabidopsis thaliana	cis-acting element involved in the abscisic acid responsiveness
LecRK-G001-2	Sspon.01G0006310-1P	ARE	AAACCA	1051	6	-	Zea mays	cis-acting regulatory element essential for the anaerobic induction
LecRK-G001-2	Sspon.01G0006310-1P	ARE	AAACCA	1080	6	-	Zea mays	cis-acting regulatory element essential for the anaerobic induction
LecRK-G001-2	Sspon.01G0006310-1P	as-1	TGACG	1202	5	+	Arabidopsis thaliana
LecRK-G001-2	Sspon.01G0006310-1P	AT~TATA-box	TATATAAA	1396	8	-	Arabidopsis thaliana
LecRK-G001-2	Sspon.01G0006310-1P	AT~TATA-box	TATATA	1398	6	-	Arabidopsis thaliana
LecRK-G001-2	Sspon.01G0006310-1P	AuxRR-core	GGTCCAT	459	7	-	Nicotiana tabacum	cis-acting regulatory element involved in auxin responsiveness
LecRK-G001-2	Sspon.01G0006310-1P	box S	AGCCACC	1494	7	+	Arabidopsis thaliana
LecRK-G001-2	Sspon.01G0006310-1P	CAAT-box	CAAAT	102	5	+	Pisum sativum	common cis-acting element in promoter and enhancer regions
LecRK-G001-2	Sspon.01G0006310-1P	CAAT-box	CAAT	274	4	+	Nicotiana glutinosa
LecRK-G001-2	Sspon.01G0006310-1P	CAAT-box	CAAT	394	4	+	Nicotiana glutinosa
LecRK-G001-2	Sspon.01G0006310-1P	CAAT-box	CAAT	552	4	-	Nicotiana glutinosa
LecRK-G001-2	Sspon.01G0006310-1P	CAAT-box	CAAT	582	4	-	Nicotiana glutinosa
LecRK-G001-2	Sspon.01G0006310-1P	CAAT-box	CAAAT	856	5	-	Pisum sativum	common cis-acting element in promoter and enhancer regions
LecRK-G001-2	Sspon.01G0006310-1P	CAAT-box	CAAT	1027	4	+	Nicotiana glutinosa
LecRK-G001-2	Sspon.01G0006310-1P	CAAT-box	CAAT	1057	4	-	Nicotiana glutinosa
LecRK-G001-2	Sspon.01G0006310-1P	CAAT-box	CAAT	1295	4	+	Nicotiana glutinosa
LecRK-G001-2	Sspon.01G0006310-1P	CAAT-box	CAAT	1325	4	+	Nicotiana glutinosa
LecRK-G001-2	Sspon.01G0006310-1P	CAAT-box	CAAT	1327	4	-	Nicotiana glutinosa
LecRK-G001-2	Sspon.01G0006310-1P	CAAT-box	CCAAT	1370	5	+	Arabidopsis thaliana	common cis-acting element in promoter and enhancer regions
LecRK-G001-2	Sspon.01G0006310-1P	CAAT-box	CAAT	1371	4	+	Nicotiana glutinosa
LecRK-G001-2	Sspon.01G0006310-1P	CAAT-box	CAAT	1404	4	-	Nicotiana glutinosa
LecRK-G001-2	Sspon.01G0006310-1P	CAAT-box	CAAT	1458	4	+	Nicotiana glutinosa
LecRK-G001-2	Sspon.01G0006310-1P	CAT-box	GCCACT	1	6	+	Arabidopsis thaliana	cis-acting regulatory element related to meristem expression
LecRK-G001-2	Sspon.01G0006310-1P	CAT-box	GCCACT	699	6	-	Arabidopsis thaliana	cis-acting regulatory element related to meristem expression
LecRK-G001-2	Sspon.01G0006310-1P	CCGTCC-box	CCGTCC	41	6	+	Petroselinum hortense
LecRK-G001-2	Sspon.01G0006310-1P	CCGTCC-box	CCGTCC	258	6	-	Petroselinum hortense
LecRK-G001-2	Sspon.01G0006310-1P	CGTCA-motif	CGTCA	1202	5	-	Hordeum vulgare	cis-acting regulatory element involved in the MeJA-responsiveness
LecRK-G001-2	Sspon.01G0006310-1P	circadian	CAAAGATATC	946	9	-	Lycopersicon esculentum	cis-acting regulatory element involved in circadian control
LecRK-G001-2	Sspon.01G0006310-1P	DRE core	GCCGAC	822	6	+	Arabidopsis thaliana
LecRK-G001-2	Sspon.01G0006310-1P	F-box	CTATTCTCATT	387	10	+	Lycopersicon esculentum
LecRK-G001-2	Sspon.01G0006310-1P	GARE-motif	TCTGTTG	648	7	-	Brassica oleracea	gibberellin-responsive element
LecRK-G001-2	Sspon.01G0006310-1P	G-box	CACGTC	487	6	-	Zea mays	cis-acting regulatory element involved in light responsiveness
LecRK-G001-2	Sspon.01G0006310-1P	G-box	CACGTC	514	6	+	Zea mays	cis-acting regulatory element involved in light responsiveness
LecRK-G001-2	Sspon.01G0006310-1P	GCN4_motif	TGAGTCA	921	7	-	Oryza sativa	cis-regulatory element involved in endosperm expression
LecRK-G001-2	Sspon.01G0006310-1P	GT1-motif	GTGTGTGAA	319	9	-	Solanum tuberosum	light responsive element
LecRK-G001-2	Sspon.01G0006310-1P	MBS	CAACTG	681	6	+	Arabidopsis thaliana	MYB binding site involved in drought-inducibility
LecRK-G001-2	Sspon.01G0006310-1P	MYB	CAACTG	681	6	+	Arabidopsis thaliana
LecRK-G001-2	Sspon.01G0006310-1P	MYB	TAACTG	1486	6	+	Arabidopsis thaliana
LecRK-G001-2	Sspon.01G0006310-1P	MYB	CAACAG	418	6	-	Arabidopsis thaliana
LecRK-G001-2	Sspon.01G0006310-1P	MYB	CAACAG	430	6	-	Arabidopsis thaliana
LecRK-G001-2	Sspon.01G0006310-1P	MYB	CAACAG	648	6	+	Arabidopsis thaliana
LecRK-G001-2	Sspon.01G0006310-1P	MYB	TAACCA	677	6	+	Arabidopsis thaliana
LecRK-G001-2	Sspon.01G0006310-1P	MYB	CAACCA	1111	6	-	Arabidopsis thaliana
LecRK-G001-2	Sspon.01G0006310-1P	Myb-binding site	CAACAG	418	6	-	Nicotiana tabacum
LecRK-G001-2	Sspon.01G0006310-1P	Myb-binding site	CAACAG	430	6	-	Nicotiana tabacum
LecRK-G001-2	Sspon.01G0006310-1P	Myb-binding site	CAACAG	648	6	+	Nicotiana tabacum
LecRK-G001-2	Sspon.01G0006310-1P	MYB-like sequence	TAACCA	677	6	+	Arabidopsis thaliana
LecRK-G001-2	Sspon.01G0006310-1P	MYC	CAATTG	1325	6	-	Arabidopsis thaliana
LecRK-G001-2	Sspon.01G0006310-1P	O2-site	GATGATGTGG	464	9	-	Zea mays	cis-acting regulatory element involved in zein metabolism regulation
LecRK-G001-2	Sspon.01G0006310-1P	Sp1	GGGCGG	756	6	-	Oryza sativa	light responsive element
LecRK-G001-2	Sspon.01G0006310-1P	TATA	TATAAAAT	179	8	-	Arabidopsis thaliana
LecRK-G001-2	Sspon.01G0006310-1P	TATA-box	TACATAAA	111	8	+	Oryza sativa	core promoter element around -30 of transcription start
LecRK-G001-2	Sspon.01G0006310-1P	TATA-box	taTATAAAtc	170	9	-	Arabidopsis thaliana	core promoter element around -30 of transcription start
LecRK-G001-2	Sspon.01G0006310-1P	TATA-box	TATAAAA	180	7	-	Pisum sativum	core promoter element around -30 of transcription start
LecRK-G001-2	Sspon.01G0006310-1P	TATA-box	TATAAA	181	6	-	Helianthus annuus	core promoter element around -30 of transcription start
LecRK-G001-2	Sspon.01G0006310-1P	TATA-box	TATAA	182	5	-	Arabidopsis thaliana	core promoter element around -30 of transcription start
LecRK-G001-2	Sspon.01G0006310-1P	TATA-box	TATA	183	4	+	Arabidopsis thaliana	core promoter element around -30 of transcription start
LecRK-G001-2	Sspon.01G0006310-1P	TATA-box	TATA	694	4	+	Arabidopsis thaliana	core promoter element around -30 of transcription start
LecRK-G001-2	Sspon.01G0006310-1P	TATA-box	TATA	828	4	-	Arabidopsis thaliana	core promoter element around -30 of transcription start
LecRK-G001-2	Sspon.01G0006310-1P	TATA-box	TATA	850	4	-	Arabidopsis thaliana	core promoter element around -30 of transcription start
LecRK-G001-2	Sspon.01G0006310-1P	TATA-box	TACAAAA	1171	7	+	Oryza sativa	core promoter element around -30 of transcription start
LecRK-G001-2	Sspon.01G0006310-1P	TATA-box	taTATAAAtc	1394	9	-	Arabidopsis thaliana	core promoter element around -30 of transcription start
LecRK-G001-2	Sspon.01G0006310-1P	TATA-box	taTATAAAg	1395	9	-	Lycopersicon esculentum	core promoter element around -30 of transcription start
LecRK-G001-2	Sspon.01G0006310-1P	TATA-box	TATAAA	1396	6	-	Helianthus annuus	core promoter element around -30 of transcription start
LecRK-G001-2	Sspon.01G0006310-1P	TATA-box	TATATAA	1397	7	-	Arabidopsis thaliana	core promoter element around -30 of transcription start
LecRK-G001-2	Sspon.01G0006310-1P	TATA-box	TATATA	1398	6	-	Arabidopsis thaliana	core promoter element around -30 of transcription start
LecRK-G001-2	Sspon.01G0006310-1P	TATA-box	ATATAA	1399	6	+	Brassica oleracea	core promoter element around -30 of transcription start
LecRK-G001-2	Sspon.01G0006310-1P	TATA-box	TATA	1400	4	-	Arabidopsis thaliana	core promoter element around -30 of transcription start
LecRK-G001-2	Sspon.01G0006310-1P	TCT-motif	TCTTAC	222	6	-	Arabidopsis thaliana	part of a light responsive element
LecRK-G001-2	Sspon.01G0006310-1P	TCT-motif	TCTTAC	439	6	-	Arabidopsis thaliana	part of a light responsive element
LecRK-G001-2	Sspon.01G0006310-1P	TCT-motif	TCTTAC	1188	6	-	Arabidopsis thaliana	part of a light responsive element
LecRK-G001-2	Sspon.01G0006310-1P	TGACG-motif	TGACG	1202	5	+	Hordeum vulgare	cis-acting regulatory element involved in the MeJA-responsiveness
LecRK-G001-2	Sspon.01G0006310-1P	W box	TTGACC	216	6	-	Arabidopsis thaliana
LecRK-G001-2	Sspon.01G0006310-1P	W box	TTGACC	738	6	-	Arabidopsis thaliana
LecRK-G001-3	Sspon.01G0006310-2B	AAGAA-motif	GAAAGAA	893	7	+	Avena sativa
LecRK-G001-3	Sspon.01G0006310-2B	A-box	CCGTCC	42	6	+	Petroselinum crispum	cis-acting regulatory element
LecRK-G001-3	Sspon.01G0006310-2B	A-box	CCGTCC	259	6	-	Petroselinum crispum	cis-acting regulatory element
LecRK-G001-3	Sspon.01G0006310-2B	ABRE	ACGTG	489	5	+	Arabidopsis thaliana	cis-acting element involved in the abscisic acid responsiveness
LecRK-G001-3	Sspon.01G0006310-2B	ABRE	ACGTG	515	5	-	Arabidopsis thaliana	cis-acting element involved in the abscisic acid responsiveness
LecRK-G001-3	Sspon.01G0006310-2B	ARE	AAACCA	1051	6	-	Zea mays	cis-acting regulatory element essential for the anaerobic induction
LecRK-G001-3	Sspon.01G0006310-2B	ARE	AAACCA	1080	6	-	Zea mays	cis-acting regulatory element essential for the anaerobic induction
LecRK-G001-3	Sspon.01G0006310-2B	as-1	TGACG	1203	5	+	Arabidopsis thaliana
LecRK-G001-3	Sspon.01G0006310-2B	AT~TATA-box	TATATAAA	1397	8	-	Arabidopsis thaliana
LecRK-G001-3	Sspon.01G0006310-2B	AT~TATA-box	TATATA	1399	6	-	Arabidopsis thaliana
LecRK-G001-3	Sspon.01G0006310-2B	AuxRR-core	GGTCCAT	460	7	-	Nicotiana tabacum	cis-acting regulatory element involved in auxin responsiveness
LecRK-G001-3	Sspon.01G0006310-2B	CAAT-box	CAAAT	103	5	+	Pisum sativum	common cis-acting element in promoter and enhancer regions
LecRK-G001-3	Sspon.01G0006310-2B	CAAT-box	CAAT	275	4	+	Nicotiana glutinosa
LecRK-G001-3	Sspon.01G0006310-2B	CAAT-box	CAAT	395	4	+	Nicotiana glutinosa
LecRK-G001-3	Sspon.01G0006310-2B	CAAT-box	CAAT	553	4	-	Nicotiana glutinosa
LecRK-G001-3	Sspon.01G0006310-2B	CAAT-box	CAAT	583	4	-	Nicotiana glutinosa
LecRK-G001-3	Sspon.01G0006310-2B	CAAT-box	CAAAT	857	5	-	Pisum sativum	common cis-acting element in promoter and enhancer regions
LecRK-G001-3	Sspon.01G0006310-2B	CAAT-box	CAAT	1027	4	+	Nicotiana glutinosa
LecRK-G001-3	Sspon.01G0006310-2B	CAAT-box	CAAT	1057	4	-	Nicotiana glutinosa
LecRK-G001-3	Sspon.01G0006310-2B	CAAT-box	CAAT	1296	4	+	Nicotiana glutinosa
LecRK-G001-3	Sspon.01G0006310-2B	CAAT-box	CAAT	1326	4	+	Nicotiana glutinosa
LecRK-G001-3	Sspon.01G0006310-2B	CAAT-box	CAAT	1328	4	-	Nicotiana glutinosa
LecRK-G001-3	Sspon.01G0006310-2B	CAAT-box	CCAAT	1371	5	+	Arabidopsis thaliana	common cis-acting element in promoter and enhancer regions
LecRK-G001-3	Sspon.01G0006310-2B	CAAT-box	CAAT	1372	4	+	Nicotiana glutinosa
LecRK-G001-3	Sspon.01G0006310-2B	CAAT-box	CAAT	1405	4	-	Nicotiana glutinosa
LecRK-G001-3	Sspon.01G0006310-2B	CAAT-box	CAAT	1459	4	+	Nicotiana glutinosa
LecRK-G001-3	Sspon.01G0006310-2B	CAT-box	GCCACT	2	6	+	Arabidopsis thaliana	cis-acting regulatory element related to meristem expression
LecRK-G001-3	Sspon.01G0006310-2B	CAT-box	GCCACT	700	6	-	Arabidopsis thaliana	cis-acting regulatory element related to meristem expression
LecRK-G001-3	Sspon.01G0006310-2B	CCGTCC-box	CCGTCC	42	6	+	Petroselinum hortense
LecRK-G001-3	Sspon.01G0006310-2B	CCGTCC-box	CCGTCC	259	6	-	Petroselinum hortense
LecRK-G001-3	Sspon.01G0006310-2B	CGTCA-motif	CGTCA	1203	5	-	Hordeum vulgare	cis-acting regulatory element involved in the MeJA-responsiveness
LecRK-G001-3	Sspon.01G0006310-2B	circadian	CAAAGATATC	947	9	-	Lycopersicon esculentum	cis-acting regulatory element involved in circadian control
LecRK-G001-3	Sspon.01G0006310-2B	DRE core	GCCGAC	823	6	+	Arabidopsis thaliana
LecRK-G001-3	Sspon.01G0006310-2B	F-box	CTATTCTCATT	388	10	+	Lycopersicon esculentum
LecRK-G001-3	Sspon.01G0006310-2B	GARE-motif	TCTGTTG	649	7	-	Brassica oleracea	gibberellin-responsive element
LecRK-G001-3	Sspon.01G0006310-2B	G-box	CACGTC	488	6	-	Zea mays	cis-acting regulatory element involved in light responsiveness
LecRK-G001-3	Sspon.01G0006310-2B	G-box	CACGTC	515	6	+	Zea mays	cis-acting regulatory element involved in light responsiveness
LecRK-G001-3	Sspon.01G0006310-2B	GCN4_motif	TGAGTCA	922	7	-	Oryza sativa	cis-regulatory element involved in endosperm expression
LecRK-G001-3	Sspon.01G0006310-2B	GT1-motif	GTGTGTGAA	320	9	-	Solanum tuberosum	light responsive element
LecRK-G001-3	Sspon.01G0006310-2B	MBS	CAACTG	682	6	+	Arabidopsis thaliana	MYB binding site involved in drought-inducibility
LecRK-G001-3	Sspon.01G0006310-2B	MYB	CAACAG	419	6	-	Arabidopsis thaliana
LecRK-G001-3	Sspon.01G0006310-2B	MYB	CAACAG	431	6	-	Arabidopsis thaliana
LecRK-G001-3	Sspon.01G0006310-2B	MYB	CAACAG	649	6	+	Arabidopsis thaliana
LecRK-G001-3	Sspon.01G0006310-2B	MYB	TAACCA	678	6	+	Arabidopsis thaliana
LecRK-G001-3	Sspon.01G0006310-2B	MYB	CAACCA	1111	6	-	Arabidopsis thaliana
LecRK-G001-3	Sspon.01G0006310-2B	MYB	CAACTG	682	6	+	Arabidopsis thaliana
LecRK-G001-3	Sspon.01G0006310-2B	MYB	TAACTG	1487	6	+	Arabidopsis thaliana
LecRK-G001-3	Sspon.01G0006310-2B	Myb-binding site	CAACAG	419	6	-	Nicotiana tabacum
LecRK-G001-3	Sspon.01G0006310-2B	Myb-binding site	CAACAG	431	6	-	Nicotiana tabacum
LecRK-G001-3	Sspon.01G0006310-2B	Myb-binding site	CAACAG	649	6	+	Nicotiana tabacum
LecRK-G001-3	Sspon.01G0006310-2B	MYB-like sequence	TAACCA	678	6	+	Arabidopsis thaliana
LecRK-G001-3	Sspon.01G0006310-2B	MYC	CAATTG	1326	6	-	Arabidopsis thaliana
LecRK-G001-3	Sspon.01G0006310-2B	O2-site	GATGATGTGG	465	9	-	Zea mays	cis-acting regulatory element involved in zein metabolism regulation
LecRK-G001-3	Sspon.01G0006310-2B	Sp1	GGGCGG	757	6	-	Oryza sativa	light responsive element
LecRK-G001-3	Sspon.01G0006310-2B	TATA	TATAAAAT	180	8	-	Arabidopsis thaliana
LecRK-G001-3	Sspon.01G0006310-2B	TATA-box	TACATAAA	112	8	+	Oryza sativa	core promoter element around -30 of transcription start
LecRK-G001-3	Sspon.01G0006310-2B	TATA-box	taTATAAAtc	171	9	-	Arabidopsis thaliana	core promoter element around -30 of transcription start
LecRK-G001-3	Sspon.01G0006310-2B	TATA-box	TATAAAA	181	7	-	Pisum sativum	core promoter element around -30 of transcription start
LecRK-G001-3	Sspon.01G0006310-2B	TATA-box	TATAAA	182	6	-	Helianthus annuus	core promoter element around -30 of transcription start
LecRK-G001-3	Sspon.01G0006310-2B	TATA-box	TATAA	183	5	-	Arabidopsis thaliana	core promoter element around -30 of transcription start
LecRK-G001-3	Sspon.01G0006310-2B	TATA-box	TATA	184	4	+	Arabidopsis thaliana	core promoter element around -30 of transcription start
LecRK-G001-3	Sspon.01G0006310-2B	TATA-box	TATA	695	4	+	Arabidopsis thaliana	core promoter element around -30 of transcription start
LecRK-G001-3	Sspon.01G0006310-2B	TATA-box	TATA	829	4	-	Arabidopsis thaliana	core promoter element around -30 of transcription start
LecRK-G001-3	Sspon.01G0006310-2B	TATA-box	TATA	851	4	-	Arabidopsis thaliana	core promoter element around -30 of transcription start
LecRK-G001-3	Sspon.01G0006310-2B	TATA-box	TACAAAA	1171	7	+	Oryza sativa	core promoter element around -30 of transcription start
LecRK-G001-3	Sspon.01G0006310-2B	TATA-box	taTATAAAtc	1395	9	-	Arabidopsis thaliana	core promoter element around -30 of transcription start
LecRK-G001-3	Sspon.01G0006310-2B	TATA-box	taTATAAAg	1396	9	-	Lycopersicon esculentum	core promoter element around -30 of transcription start
LecRK-G001-3	Sspon.01G0006310-2B	TATA-box	TATAAA	1397	6	-	Helianthus annuus	core promoter element around -30 of transcription start
LecRK-G001-3	Sspon.01G0006310-2B	TATA-box	TATATAA	1398	7	-	Arabidopsis thaliana	core promoter element around -30 of transcription start
LecRK-G001-3	Sspon.01G0006310-2B	TATA-box	TATATA	1399	6	-	Arabidopsis thaliana	core promoter element around -30 of transcription start
LecRK-G001-3	Sspon.01G0006310-2B	TATA-box	ATATAA	1400	6	+	Brassica oleracea	core promoter element around -30 of transcription start
LecRK-G001-3	Sspon.01G0006310-2B	TATA-box	TATA	1401	4	-	Arabidopsis thaliana	core promoter element around -30 of transcription start
LecRK-G001-3	Sspon.01G0006310-2B	TCT-motif	TCTTAC	223	6	-	Arabidopsis thaliana	part of a light responsive element
LecRK-G001-3	Sspon.01G0006310-2B	TCT-motif	TCTTAC	440	6	-	Arabidopsis thaliana	part of a light responsive element
LecRK-G001-3	Sspon.01G0006310-2B	TCT-motif	TCTTAC	1189	6	-	Arabidopsis thaliana	part of a light responsive element
LecRK-G001-3	Sspon.01G0006310-2B	TGACG-motif	TGACG	1203	5	+	Hordeum vulgare	cis-acting regulatory element involved in the MeJA-responsiveness
LecRK-G001-3	Sspon.01G0006310-2B	W box	TTGACC	217	6	-	Arabidopsis thaliana
LecRK-G001-3	Sspon.01G0006310-2B	W box	TTGACC	739	6	-	Arabidopsis thaliana
LecRK-G001-4	Sspon.01G0006310-3C	AAGAA-motif	GAAAGAA	1012	7	+	Avena sativa
LecRK-G001-4	Sspon.01G0006310-3C	A-box	CCGTCC	176	6	+	Petroselinum crispum	cis-acting regulatory element
LecRK-G001-4	Sspon.01G0006310-3C	A-box	CCGTCC	394	6	-	Petroselinum crispum	cis-acting regulatory element
LecRK-G001-4	Sspon.01G0006310-3C	ABRE	ACGTG	624	5	+	Arabidopsis thaliana	cis-acting element involved in the abscisic acid responsiveness
LecRK-G001-4	Sspon.01G0006310-3C	ABRE	ACGTG	650	5	-	Arabidopsis thaliana	cis-acting element involved in the abscisic acid responsiveness
LecRK-G001-4	Sspon.01G0006310-3C	ABRE	CACGTG	712	6	+	Arabidopsis thaliana	cis-acting element involved in the abscisic acid responsiveness
LecRK-G001-4	Sspon.01G0006310-3C	ABRE	ACGTG	713	5	+	Arabidopsis thaliana	cis-acting element involved in the abscisic acid responsiveness
LecRK-G001-4	Sspon.01G0006310-3C	ABRE3a	TACGTG	623	6	+	Zea mays
LecRK-G001-4	Sspon.01G0006310-3C	ABRE4	CACGTA	623	6	-	Zea mays
LecRK-G001-4	Sspon.01G0006310-3C	as-1	TGACG	1202	5	+	Arabidopsis thaliana
LecRK-G001-4	Sspon.01G0006310-3C	AT~TATA-box	TATATAAA	1396	8	-	Arabidopsis thaliana
LecRK-G001-4	Sspon.01G0006310-3C	AT~TATA-box	TATATA	1398	6	-	Arabidopsis thaliana
LecRK-G001-4	Sspon.01G0006310-3C	AuxRR-core	GGTCCAT	595	7	-	Nicotiana tabacum	cis-acting regulatory element involved in auxin responsiveness
LecRK-G001-4	Sspon.01G0006310-3C	box S	AGCCACC	1494	7	+	Arabidopsis thaliana
LecRK-G001-4	Sspon.01G0006310-3C	CAAT-box	CAAT	62	4	-	Nicotiana glutinosa
LecRK-G001-4	Sspon.01G0006310-3C	CAAT-box	CAAAT	238	5	+	Pisum sativum	common cis-acting element in promoter and enhancer regions
LecRK-G001-4	Sspon.01G0006310-3C	CAAT-box	CAAT	410	4	+	Nicotiana glutinosa
LecRK-G001-4	Sspon.01G0006310-3C	CAAT-box	CAAT	530	4	+	Nicotiana glutinosa
LecRK-G001-4	Sspon.01G0006310-3C	CAAT-box	CAAT	688	4	-	Nicotiana glutinosa
LecRK-G001-4	Sspon.01G0006310-3C	CAAT-box	CAAT	718	4	-	Nicotiana glutinosa
LecRK-G001-4	Sspon.01G0006310-3C	CAAT-box	CAAAT	976	5	-	Pisum sativum	common cis-acting element in promoter and enhancer regions
LecRK-G001-4	Sspon.01G0006310-3C	CAAT-box	CAAT	1146	4	+	Nicotiana glutinosa
LecRK-G001-4	Sspon.01G0006310-3C	CAAT-box	CAAT	1295	4	+	Nicotiana glutinosa
LecRK-G001-4	Sspon.01G0006310-3C	CAAT-box	CAAT	1325	4	+	Nicotiana glutinosa
LecRK-G001-4	Sspon.01G0006310-3C	CAAT-box	CAAT	1327	4	-	Nicotiana glutinosa
LecRK-G001-4	Sspon.01G0006310-3C	CAAT-box	CCAAT	1370	5	+	Arabidopsis thaliana	common cis-acting element in promoter and enhancer regions
LecRK-G001-4	Sspon.01G0006310-3C	CAAT-box	CAAT	1371	4	+	Nicotiana glutinosa
LecRK-G001-4	Sspon.01G0006310-3C	CAAT-box	CAAT	1404	4	-	Nicotiana glutinosa
LecRK-G001-4	Sspon.01G0006310-3C	CAAT-box	CAAT	1458	4	+	Nicotiana glutinosa
LecRK-G001-4	Sspon.01G0006310-3C	CAT-box	GCCACT	136	6	+	Arabidopsis thaliana	cis-acting regulatory element related to meristem expression
LecRK-G001-4	Sspon.01G0006310-3C	CAT-box	GCCACT	834	6	-	Arabidopsis thaliana	cis-acting regulatory element related to meristem expression
LecRK-G001-4	Sspon.01G0006310-3C	CCGTCC-box	CCGTCC	176	6	+	Petroselinum hortense
LecRK-G001-4	Sspon.01G0006310-3C	CCGTCC-box	CCGTCC	394	6	-	Petroselinum hortense
LecRK-G001-4	Sspon.01G0006310-3C	CGTCA-motif	CGTCA	1202	5	-	Hordeum vulgare	cis-acting regulatory element involved in the MeJA-responsiveness
LecRK-G001-4	Sspon.01G0006310-3C	circadian	CAAAGATATC	1066	9	-	Lycopersicon esculentum	cis-acting regulatory element involved in circadian control
LecRK-G001-4	Sspon.01G0006310-3C	F-box	CTATTCTCATT	523	10	+	Lycopersicon esculentum
LecRK-G001-4	Sspon.01G0006310-3C	GARE-motif	TCTGTTG	783	7	-	Brassica oleracea	gibberellin-responsive element
LecRK-G001-4	Sspon.01G0006310-3C	G-Box	CACGTG	712	6	+	Pisum sativum	cis-acting regulatory element involved in light responsiveness
LecRK-G001-4	Sspon.01G0006310-3C	G-box	TACGTG	623	6	+	Arabidopsis thaliana	cis-acting regulatory element involved in light responsiveness
LecRK-G001-4	Sspon.01G0006310-3C	G-box	CACGTC	650	6	+	Zea mays	cis-acting regulatory element involved in light responsiveness
LecRK-G001-4	Sspon.01G0006310-3C	G-box	CACGTG	712	6	+	Arabidopsis thaliana	cis-acting regulatory element involved in light responsiveness
LecRK-G001-4	Sspon.01G0006310-3C	GCN4_motif	TGAGTCA	1041	7	-	Oryza sativa	cis-regulatory element involved in endosperm expression
LecRK-G001-4	Sspon.01G0006310-3C	GT1-motif	GTGTGTGAA	455	9	-	Solanum tuberosum	light responsive element
LecRK-G001-4	Sspon.01G0006310-3C	MBS	CAACTG	816	6	+	Arabidopsis thaliana	MYB binding site involved in drought-inducibility
LecRK-G001-4	Sspon.01G0006310-3C	MYB	CAACTG	816	6	+	Arabidopsis thaliana
LecRK-G001-4	Sspon.01G0006310-3C	MYB	TAACTG	1486	6	+	Arabidopsis thaliana
LecRK-G001-4	Sspon.01G0006310-3C	MYB	CAACAG	554	6	-	Arabidopsis thaliana
LecRK-G001-4	Sspon.01G0006310-3C	MYB	CAACAG	566	6	-	Arabidopsis thaliana
LecRK-G001-4	Sspon.01G0006310-3C	MYB	CAACAG	783	6	+	Arabidopsis thaliana
LecRK-G001-4	Sspon.01G0006310-3C	MYB	TAACCA	812	6	+	Arabidopsis thaliana
LecRK-G001-4	Sspon.01G0006310-3C	Myb-binding site	CAACAG	554	6	-	Nicotiana tabacum
LecRK-G001-4	Sspon.01G0006310-3C	Myb-binding site	CAACAG	566	6	-	Nicotiana tabacum
LecRK-G001-4	Sspon.01G0006310-3C	Myb-binding site	CAACAG	783	6	+	Nicotiana tabacum
LecRK-G001-4	Sspon.01G0006310-3C	MYB-like sequence	TAACCA	812	6	+	Arabidopsis thaliana
LecRK-G001-4	Sspon.01G0006310-3C	MYC	CAATTG	1325	6	-	Arabidopsis thaliana
LecRK-G001-4	Sspon.01G0006310-3C	O2-site	GATGATGTGG	600	9	-	Zea mays	cis-acting regulatory element involved in zein metabolism regulation
LecRK-G001-4	Sspon.01G0006310-3C	RY-element	CATGCATG	54	8	+	Helianthus annuus	cis-acting regulatory element involved in seed-specific regulation
LecRK-G001-4	Sspon.01G0006310-3C	Sp1	GGGCGG	891	6	-	Oryza sativa	light responsive element
LecRK-G001-4	Sspon.01G0006310-3C	TATA	TATAAAAT	315	8	-	Arabidopsis thaliana
LecRK-G001-4	Sspon.01G0006310-3C	TATA-box	TATACA	68	6	-	Helianthus annuus	core promoter element around -30 of transcription start
LecRK-G001-4	Sspon.01G0006310-3C	TATA-box	TATA	70	4	+	Arabidopsis thaliana	core promoter element around -30 of transcription start
LecRK-G001-4	Sspon.01G0006310-3C	TATA-box	TACATAAA	247	8	+	Oryza sativa	core promoter element around -30 of transcription start
LecRK-G001-4	Sspon.01G0006310-3C	TATA-box	taTATAAAtc	306	9	-	Arabidopsis thaliana	core promoter element around -30 of transcription start
LecRK-G001-4	Sspon.01G0006310-3C	TATA-box	TATAAAA	316	7	-	Pisum sativum	core promoter element around -30 of transcription start
LecRK-G001-4	Sspon.01G0006310-3C	TATA-box	TATAAA	317	6	-	Helianthus annuus	core promoter element around -30 of transcription start
LecRK-G001-4	Sspon.01G0006310-3C	TATA-box	TATAA	318	5	-	Arabidopsis thaliana	core promoter element around -30 of transcription start
LecRK-G001-4	Sspon.01G0006310-3C	TATA-box	TATA	319	4	+	Arabidopsis thaliana	core promoter element around -30 of transcription start
LecRK-G001-4	Sspon.01G0006310-3C	TATA-box	TATA	829	4	-	Arabidopsis thaliana	core promoter element around -30 of transcription start
LecRK-G001-4	Sspon.01G0006310-3C	TATA-box	TATA	948	4	-	Arabidopsis thaliana	core promoter element around -30 of transcription start
LecRK-G001-4	Sspon.01G0006310-3C	TATA-box	TATA	970	4	-	Arabidopsis thaliana	core promoter element around -30 of transcription start
LecRK-G001-4	Sspon.01G0006310-3C	TATA-box	TACAAAA	1170	7	+	Oryza sativa	core promoter element around -30 of transcription start
LecRK-G001-4	Sspon.01G0006310-3C	TATA-box	taTATAAAtc	1394	9	-	Arabidopsis thaliana	core promoter element around -30 of transcription start
LecRK-G001-4	Sspon.01G0006310-3C	TATA-box	taTATAAAg	1395	9	-	Lycopersicon esculentum	core promoter element around -30 of transcription start
LecRK-G001-4	Sspon.01G0006310-3C	TATA-box	TATAAA	1396	6	-	Helianthus annuus	core promoter element around -30 of transcription start
LecRK-G001-4	Sspon.01G0006310-3C	TATA-box	TATATAA	1397	7	-	Arabidopsis thaliana	core promoter element around -30 of transcription start
LecRK-G001-4	Sspon.01G0006310-3C	TATA-box	TATATA	1398	6	-	Arabidopsis thaliana	core promoter element around -30 of transcription start
LecRK-G001-4	Sspon.01G0006310-3C	TATA-box	ATATAA	1399	6	+	Brassica oleracea	core promoter element around -30 of transcription start
LecRK-G001-4	Sspon.01G0006310-3C	TATA-box	TATA	1400	4	-	Arabidopsis thaliana	core promoter element around -30 of transcription start
LecRK-G001-4	Sspon.01G0006310-3C	TCT-motif	TCTTAC	575	6	-	Arabidopsis thaliana	part of a light responsive element
LecRK-G001-4	Sspon.01G0006310-3C	TCT-motif	TCTTAC	1188	6	-	Arabidopsis thaliana	part of a light responsive element
LecRK-G001-4	Sspon.01G0006310-3C	TGACG-motif	TGACG	1202	5	+	Hordeum vulgare	cis-acting regulatory element involved in the MeJA-responsiveness
LecRK-G001-4	Sspon.01G0006310-3C	W box	TTGACC	352	6	-	Arabidopsis thaliana
LecRK-G001-4	Sspon.01G0006310-3C	W box	TTGACC	873	6	-	Arabidopsis thaliana
LecRK-G001-5	Sspon.01G0006310-4D	AAGAA-motif	GAAAGAA	1011	7	+	Avena sativa
LecRK-G001-5	Sspon.01G0006310-4D	A-box	CCGTCC	163	6	+	Petroselinum crispum	cis-acting regulatory element
LecRK-G001-5	Sspon.01G0006310-4D	A-box	CCGTCC	380	6	-	Petroselinum crispum	cis-acting regulatory element
LecRK-G001-5	Sspon.01G0006310-4D	ABRE	ACGTG	610	5	+	Arabidopsis thaliana	cis-acting element involved in the abscisic acid responsiveness
LecRK-G001-5	Sspon.01G0006310-4D	ABRE	ACGTG	636	5	-	Arabidopsis thaliana	cis-acting element involved in the abscisic acid responsiveness
LecRK-G001-5	Sspon.01G0006310-4D	as-1	TGACG	1202	5	+	Arabidopsis thaliana
LecRK-G001-5	Sspon.01G0006310-4D	AT~TATA-box	TATATAAA	1396	8	-	Arabidopsis thaliana
LecRK-G001-5	Sspon.01G0006310-4D	AT~TATA-box	TATATA	1398	6	-	Arabidopsis thaliana
LecRK-G001-5	Sspon.01G0006310-4D	AuxRR-core	GGTCCAT	581	7	-	Nicotiana tabacum	cis-acting regulatory element involved in auxin responsiveness
LecRK-G001-5	Sspon.01G0006310-4D	box S	AGCCACC	1494	7	+	Arabidopsis thaliana
LecRK-G001-5	Sspon.01G0006310-4D	CAAT-box	CAAT	49	4	-	Nicotiana glutinosa
LecRK-G001-5	Sspon.01G0006310-4D	CAAT-box	CAAT	226	4	+	Nicotiana glutinosa
LecRK-G001-5	Sspon.01G0006310-4D	CAAT-box	CAAAT	317	5	+	Pisum sativum	common cis-acting element in promoter and enhancer regions
LecRK-G001-5	Sspon.01G0006310-4D	CAAT-box	CAAT	396	4	+	Nicotiana glutinosa
LecRK-G001-5	Sspon.01G0006310-4D	CAAT-box	CAAT	516	4	+	Nicotiana glutinosa
LecRK-G001-5	Sspon.01G0006310-4D	CAAT-box	CAAT	674	4	-	Nicotiana glutinosa
LecRK-G001-5	Sspon.01G0006310-4D	CAAT-box	CAAT	704	4	-	Nicotiana glutinosa
LecRK-G001-5	Sspon.01G0006310-4D	CAAT-box	CAAAT	975	5	-	Pisum sativum	common cis-acting element in promoter and enhancer regions
LecRK-G001-5	Sspon.01G0006310-4D	CAAT-box	CAAT	1146	4	+	Nicotiana glutinosa
LecRK-G001-5	Sspon.01G0006310-4D	CAAT-box	CAAT	1295	4	+	Nicotiana glutinosa
LecRK-G001-5	Sspon.01G0006310-4D	CAAT-box	CAAT	1325	4	+	Nicotiana glutinosa
LecRK-G001-5	Sspon.01G0006310-4D	CAAT-box	CAAT	1327	4	-	Nicotiana glutinosa
LecRK-G001-5	Sspon.01G0006310-4D	CAAT-box	CCAAT	1370	5	+	Arabidopsis thaliana	common cis-acting element in promoter and enhancer regions
LecRK-G001-5	Sspon.01G0006310-4D	CAAT-box	CAAT	1371	4	+	Nicotiana glutinosa
LecRK-G001-5	Sspon.01G0006310-4D	CAAT-box	CAAT	1404	4	-	Nicotiana glutinosa
LecRK-G001-5	Sspon.01G0006310-4D	CAAT-box	CAAT	1458	4	+	Nicotiana glutinosa
LecRK-G001-5	Sspon.01G0006310-4D	CAT-box	GCCACT	123	6	+	Arabidopsis thaliana	cis-acting regulatory element related to meristem expression
LecRK-G001-5	Sspon.01G0006310-4D	CAT-box	GCCACT	821	6	-	Arabidopsis thaliana	cis-acting regulatory element related to meristem expression
LecRK-G001-5	Sspon.01G0006310-4D	CCGTCC-box	CCGTCC	163	6	+	Petroselinum hortense
LecRK-G001-5	Sspon.01G0006310-4D	CCGTCC-box	CCGTCC	380	6	-	Petroselinum hortense
LecRK-G001-5	Sspon.01G0006310-4D	CGTCA-motif	CGTCA	1202	5	-	Hordeum vulgare	cis-acting regulatory element involved in the MeJA-responsiveness
LecRK-G001-5	Sspon.01G0006310-4D	circadian	CAAAGATATC	1065	9	-	Lycopersicon esculentum	cis-acting regulatory element involved in circadian control
LecRK-G001-5	Sspon.01G0006310-4D	DRE core	GCCGAC	944	6	+	Arabidopsis thaliana
LecRK-G001-5	Sspon.01G0006310-4D	F-box	CTATTCTCATT	509	10	+	Lycopersicon esculentum
LecRK-G001-5	Sspon.01G0006310-4D	GARE-motif	TCTGTTG	770	7	-	Brassica oleracea	gibberellin-responsive element
LecRK-G001-5	Sspon.01G0006310-4D	G-box	CACGTC	609	6	-	Zea mays	cis-acting regulatory element involved in light responsiveness
LecRK-G001-5	Sspon.01G0006310-4D	G-box	CACGTC	636	6	+	Zea mays	cis-acting regulatory element involved in light responsiveness
LecRK-G001-5	Sspon.01G0006310-4D	GCN4_motif	TGAGTCA	1040	7	-	Oryza sativa	cis-regulatory element involved in endosperm expression
LecRK-G001-5	Sspon.01G0006310-4D	GT1-motif	GGTTAA	338	6	+	Arabidopsis thaliana	light responsive element
LecRK-G001-5	Sspon.01G0006310-4D	GT1-motif	GTGTGTGAA	441	9	-	Solanum tuberosum	light responsive element
LecRK-G001-5	Sspon.01G0006310-4D	MBS	CAACTG	803	6	+	Arabidopsis thaliana	MYB binding site involved in drought-inducibility
LecRK-G001-5	Sspon.01G0006310-4D	MYB	CAACTG	803	6	+	Arabidopsis thaliana
LecRK-G001-5	Sspon.01G0006310-4D	MYB	TAACTG	1486	6	+	Arabidopsis thaliana
LecRK-G001-5	Sspon.01G0006310-4D	MYB	TAACCA	337	6	-	Arabidopsis thaliana
LecRK-G001-5	Sspon.01G0006310-4D	MYB	CAACAG	540	6	-	Arabidopsis thaliana
LecRK-G001-5	Sspon.01G0006310-4D	MYB	CAACAG	552	6	-	Arabidopsis thaliana
LecRK-G001-5	Sspon.01G0006310-4D	MYB	CAACAG	770	6	+	Arabidopsis thaliana
LecRK-G001-5	Sspon.01G0006310-4D	MYB	TAACCA	799	6	+	Arabidopsis thaliana
LecRK-G001-5	Sspon.01G0006310-4D	Myb-binding site	CAACAG	540	6	-	Nicotiana tabacum
LecRK-G001-5	Sspon.01G0006310-4D	Myb-binding site	CAACAG	552	6	-	Nicotiana tabacum
LecRK-G001-5	Sspon.01G0006310-4D	Myb-binding site	CAACAG	770	6	+	Nicotiana tabacum
LecRK-G001-5	Sspon.01G0006310-4D	MYB-like sequence	TAACCA	337	6	-	Arabidopsis thaliana
LecRK-G001-5	Sspon.01G0006310-4D	MYB-like sequence	TAACCA	799	6	+	Arabidopsis thaliana
LecRK-G001-5	Sspon.01G0006310-4D	MYC	CAATTG	1325	6	-	Arabidopsis thaliana
LecRK-G001-5	Sspon.01G0006310-4D	O2-site	GATGATGTGG	586	9	-	Zea mays	cis-acting regulatory element involved in zein metabolism regulation
LecRK-G001-5	Sspon.01G0006310-4D	RY-element	CATGCATG	41	8	+	Helianthus annuus	cis-acting regulatory element involved in seed-specific regulation
LecRK-G001-5	Sspon.01G0006310-4D	Sp1	GGGCGG	878	6	-	Oryza sativa	light responsive element
LecRK-G001-5	Sspon.01G0006310-4D	TATA	TATAAAAT	302	8	-	Arabidopsis thaliana
LecRK-G001-5	Sspon.01G0006310-4D	TATA-box	TATACA	55	6	-	Helianthus annuus	core promoter element around -30 of transcription start
LecRK-G001-5	Sspon.01G0006310-4D	TATA-box	TATA	57	4	+	Arabidopsis thaliana	core promoter element around -30 of transcription start
LecRK-G001-5	Sspon.01G0006310-4D	TATA-box	TACATAAA	234	8	+	Oryza sativa	core promoter element around -30 of transcription start
LecRK-G001-5	Sspon.01G0006310-4D	TATA-box	taTATAAAtc	293	9	-	Arabidopsis thaliana	core promoter element around -30 of transcription start
LecRK-G001-5	Sspon.01G0006310-4D	TATA-box	TATAAAA	303	7	-	Pisum sativum	core promoter element around -30 of transcription start
LecRK-G001-5	Sspon.01G0006310-4D	TATA-box	TATAAA	304	6	-	Helianthus annuus	core promoter element around -30 of transcription start
LecRK-G001-5	Sspon.01G0006310-4D	TATA-box	TATAA	305	5	-	Arabidopsis thaliana	core promoter element around -30 of transcription start
LecRK-G001-5	Sspon.01G0006310-4D	TATA-box	TATA	306	4	+	Arabidopsis thaliana	core promoter element around -30 of transcription start
LecRK-G001-5	Sspon.01G0006310-4D	TATA-box	TATA	816	4	-	Arabidopsis thaliana	core promoter element around -30 of transcription start
LecRK-G001-5	Sspon.01G0006310-4D	TATA-box	TATA	950	4	-	Arabidopsis thaliana	core promoter element around -30 of transcription start
LecRK-G001-5	Sspon.01G0006310-4D	TATA-box	TATA	969	4	-	Arabidopsis thaliana	core promoter element around -30 of transcription start
LecRK-G001-5	Sspon.01G0006310-4D	TATA-box	TACAAAA	1170	7	+	Oryza sativa	core promoter element around -30 of transcription start
LecRK-G001-5	Sspon.01G0006310-4D	TATA-box	taTATAAAtc	1394	9	-	Arabidopsis thaliana	core promoter element around -30 of transcription start
LecRK-G001-5	Sspon.01G0006310-4D	TATA-box	taTATAAAg	1395	9	-	Lycopersicon esculentum	core promoter element around -30 of transcription start
LecRK-G001-5	Sspon.01G0006310-4D	TATA-box	TATAAA	1396	6	-	Helianthus annuus	core promoter element around -30 of transcription start
LecRK-G001-5	Sspon.01G0006310-4D	TATA-box	TATATAA	1397	7	-	Arabidopsis thaliana	core promoter element around -30 of transcription start
LecRK-G001-5	Sspon.01G0006310-4D	TATA-box	TATATA	1398	6	-	Arabidopsis thaliana	core promoter element around -30 of transcription start
LecRK-G001-5	Sspon.01G0006310-4D	TATA-box	ATATAA	1399	6	+	Brassica oleracea	core promoter element around -30 of transcription start
LecRK-G001-5	Sspon.01G0006310-4D	TATA-box	TATA	1400	4	-	Arabidopsis thaliana	core promoter element around -30 of transcription start
LecRK-G001-5	Sspon.01G0006310-4D	TCT-motif	TCTTAC	561	6	-	Arabidopsis thaliana	part of a light responsive element
LecRK-G001-5	Sspon.01G0006310-4D	TCT-motif	TCTTAC	1188	6	-	Arabidopsis thaliana	part of a light responsive element
LecRK-G001-5	Sspon.01G0006310-4D	TGACG-motif	TGACG	1202	5	+	Hordeum vulgare	cis-acting regulatory element involved in the MeJA-responsiveness
LecRK-G001-5	Sspon.01G0006310-4D	W box	TTGACC	860	6	-	Arabidopsis thaliana
LecRK-G002-1	Sspon.01G0012660-1A	AAGAA-motif	GAAAGAA	206	7	+	Avena sativa
LecRK-G002-1	Sspon.01G0012660-1A	AAGAA-motif	GAAAGAA	309	7	+	Avena sativa
LecRK-G002-1	Sspon.01G0012660-1A	AAGAA-motif	gGTAAAGAAA	330	9	+	Avena sativa
LecRK-G002-1	Sspon.01G0012660-1A	ABRE	ACGTG	1139	5	-	Arabidopsis thaliana	cis-acting element involved in the abscisic acid responsiveness
LecRK-G002-1	Sspon.01G0012660-1A	ABRE	ACGTG	1490	5	+	Arabidopsis thaliana	cis-acting element involved in the abscisic acid responsiveness
LecRK-G002-1	Sspon.01G0012660-1A	ABRE3a	TACGTG	1139	6	-	Zea mays
LecRK-G002-1	Sspon.01G0012660-1A	ABRE4	CACGTA	1139	6	+	Zea mays
LecRK-G002-1	Sspon.01G0012660-1A	ACE	GACACGTATG	1487	9	-	Petroselinum crispum	cis-acting element involved in light responsiveness
LecRK-G002-1	Sspon.01G0012660-1A	ARE	AAACCA	338	6	+	Zea mays	cis-acting regulatory element essential for the anaerobic induction
LecRK-G002-1	Sspon.01G0012660-1A	ARE	AAACCA	530	6	+	Zea mays	cis-acting regulatory element essential for the anaerobic induction
LecRK-G002-1	Sspon.01G0012660-1A	ARE	AAACCA	923	6	+	Zea mays	cis-acting regulatory element essential for the anaerobic induction
LecRK-G002-1	Sspon.01G0012660-1A	as-1	TGACG	327	5	+	Arabidopsis thaliana
LecRK-G002-1	Sspon.01G0012660-1A	as-1	TGACG	495	5	-	Arabidopsis thaliana
LecRK-G002-1	Sspon.01G0012660-1A	as-1	TGACG	515	5	-	Arabidopsis thaliana
LecRK-G002-1	Sspon.01G0012660-1A	Box 4	ATTAAT	969	6	-	Petroselinum crispum	part of a conserved DNA module involved in light responsiveness
LecRK-G002-1	Sspon.01G0012660-1A	CAAT-box	CAAT	33	4	-	Nicotiana glutinosa
LecRK-G002-1	Sspon.01G0012660-1A	CAAT-box	CAAT	73	4	-	Nicotiana glutinosa
LecRK-G002-1	Sspon.01G0012660-1A	CAAT-box	CAAT	250	4	+	Nicotiana glutinosa
LecRK-G002-1	Sspon.01G0012660-1A	CAAT-box	CCAAT	275	5	-	Arabidopsis thaliana	common cis-acting element in promoter and enhancer regions
LecRK-G002-1	Sspon.01G0012660-1A	CAAT-box	CAAT	295	4	+	Nicotiana glutinosa
LecRK-G002-1	Sspon.01G0012660-1A	CAAT-box	CAAT	325	4	-	Nicotiana glutinosa
LecRK-G002-1	Sspon.01G0012660-1A	CAAT-box	CAAAT	443	5	+	Pisum sativum	common cis-acting element in promoter and enhancer regions
LecRK-G002-1	Sspon.01G0012660-1A	CAAT-box	CAAT	518	4	+	Nicotiana glutinosa
LecRK-G002-1	Sspon.01G0012660-1A	CAAT-box	CAAT	692	4	+	Nicotiana glutinosa
LecRK-G002-1	Sspon.01G0012660-1A	CAAT-box	CAAT	717	4	+	Nicotiana glutinosa
LecRK-G002-1	Sspon.01G0012660-1A	CAAT-box	CCAAT	722	5	-	Arabidopsis thaliana	common cis-acting element in promoter and enhancer regions
LecRK-G002-1	Sspon.01G0012660-1A	CAAT-box	CAAT	757	4	+	Nicotiana glutinosa
LecRK-G002-1	Sspon.01G0012660-1A	CAAT-box	CAAT	764	4	+	Nicotiana glutinosa
LecRK-G002-1	Sspon.01G0012660-1A	CAAT-box	CAAT	839	4	+	Nicotiana glutinosa
LecRK-G002-1	Sspon.01G0012660-1A	CAAT-box	CAAT	868	4	+	Nicotiana glutinosa
LecRK-G002-1	Sspon.01G0012660-1A	CAAT-box	CAAT	878	4	+	Nicotiana glutinosa
LecRK-G002-1	Sspon.01G0012660-1A	CAAT-box	CAAT	963	4	-	Nicotiana glutinosa
LecRK-G002-1	Sspon.01G0012660-1A	CAAT-box	CAAT	1151	4	-	Nicotiana glutinosa
LecRK-G002-1	Sspon.01G0012660-1A	CAAT-box	CAAAT	1175	5	-	Pisum sativum	common cis-acting element in promoter and enhancer regions
LecRK-G002-1	Sspon.01G0012660-1A	CAAT-box	CAAAT	1277	5	+	Pisum sativum	common cis-acting element in promoter and enhancer regions
LecRK-G002-1	Sspon.01G0012660-1A	CAAT-box	CAAT	1289	4	+	Nicotiana glutinosa
LecRK-G002-1	Sspon.01G0012660-1A	CAAT-box	CAAT	1313	4	+	Nicotiana glutinosa
LecRK-G002-1	Sspon.01G0012660-1A	CAAT-box	CAAT	1352	4	-	Nicotiana glutinosa
LecRK-G002-1	Sspon.01G0012660-1A	CAAT-box	CAAAT	1474	5	+	Pisum sativum	common cis-acting element in promoter and enhancer regions
LecRK-G002-1	Sspon.01G0012660-1A	CGTCA-motif	CGTCA	327	5	-	Hordeum vulgare	cis-acting regulatory element involved in the MeJA-responsiveness
LecRK-G002-1	Sspon.01G0012660-1A	CGTCA-motif	CGTCA	495	5	+	Hordeum vulgare	cis-acting regulatory element involved in the MeJA-responsiveness
LecRK-G002-1	Sspon.01G0012660-1A	CGTCA-motif	CGTCA	515	5	+	Hordeum vulgare	cis-acting regulatory element involved in the MeJA-responsiveness
LecRK-G002-1	Sspon.01G0012660-1A	CTAG-motif	ACTAGCAGAA	1330	9	+	Avena sativa
LecRK-G002-1	Sspon.01G0012660-1A	GARE-motif	TCTGTTG	398	7	-	Brassica oleracea	gibberellin-responsive element
LecRK-G002-1	Sspon.01G0012660-1A	GATA-motif	GATAGGA	632	7	-	Arabidopsis thaliana	part of a light responsive element
LecRK-G002-1	Sspon.01G0012660-1A	G-box	TAACACGTAG	1136	9	+	Brassica oleracea	cis-acting regulatory element involved in light responsiveness
LecRK-G002-1	Sspon.01G0012660-1A	G-box	TACGTG	1139	6	-	Arabidopsis thaliana	cis-acting regulatory element involved in light responsiveness
LecRK-G002-1	Sspon.01G0012660-1A	G-box	CACGTC	1489	6	-	Zea mays	cis-acting regulatory element involved in light responsiveness
LecRK-G002-1	Sspon.01G0012660-1A	HD-Zip 1	CAAT(A/T)ATTG	717	8	+	Arabidopsis thaliana	element involved in differentiation of the palisade mesophyll cells
LecRK-G002-1	Sspon.01G0012660-1A	LTR	CCGAAA	307	6	+	Hordeum vulgare	cis-acting element involved in low-temperature responsiveness
LecRK-G002-1	Sspon.01G0012660-1A	MBS	CAACTG	1266	6	+	Arabidopsis thaliana	MYB binding site involved in drought-inducibility
LecRK-G002-1	Sspon.01G0012660-1A	MRE	AACCTAA	536	7	+	Petroselinum crispum	MYB binding site involved in light responsiveness
LecRK-G002-1	Sspon.01G0012660-1A	MYB	CAACTG	1266	6	+	Arabidopsis thaliana
LecRK-G002-1	Sspon.01G0012660-1A	MYB	TAACTG	1388	6	+	Arabidopsis thaliana
LecRK-G002-1	Sspon.01G0012660-1A	MYB	CAACAG	398	6	+	Arabidopsis thaliana
LecRK-G002-1	Sspon.01G0012660-1A	MYB	CAACAG	729	6	+	Arabidopsis thaliana
LecRK-G002-1	Sspon.01G0012660-1A	MYB	TAACCA	1364	6	+	Arabidopsis thaliana
LecRK-G002-1	Sspon.01G0012660-1A	MYB	CAACCA	1443	6	+	Arabidopsis thaliana
LecRK-G002-1	Sspon.01G0012660-1A	Myb-binding site	CAACAG	398	6	+	Nicotiana tabacum
LecRK-G002-1	Sspon.01G0012660-1A	Myb-binding site	CAACAG	729	6	+	Nicotiana tabacum
LecRK-G002-1	Sspon.01G0012660-1A	MYB-like sequence	TAACCA	1364	6	+	Arabidopsis thaliana
LecRK-G002-1	Sspon.01G0012660-1A	MYC	CATGTG	125	6	-	Arabidopsis thaliana
LecRK-G002-1	Sspon.01G0012660-1A	TATA-box	TATA	70	4	+	Arabidopsis thaliana	core promoter element around -30 of transcription start
LecRK-G002-1	Sspon.01G0012660-1A	TATA-box	TATA	627	4	+	Arabidopsis thaliana	core promoter element around -30 of transcription start
LecRK-G002-1	Sspon.01G0012660-1A	TATA-box	TATA	1001	4	-	Arabidopsis thaliana	core promoter element around -30 of transcription start
LecRK-G002-1	Sspon.01G0012660-1A	TCA-element	CCATCTTTTT	50	10	+	Nicotiana tabacum	cis-acting element involved in salicylic acid responsiveness
LecRK-G002-1	Sspon.01G0012660-1A	TCA-element	CCATCTTTTT	910	9	-	Nicotiana tabacum	cis-acting element involved in salicylic acid responsiveness
LecRK-G002-1	Sspon.01G0012660-1A	TGA-box	TGACGTAA	327	8	+	Glycine max	part of an auxin-responsive element
LecRK-G002-1	Sspon.01G0012660-1A	TGACG-motif	TGACG	327	5	+	Hordeum vulgare	cis-acting regulatory element involved in the MeJA-responsiveness
LecRK-G002-1	Sspon.01G0012660-1A	TGACG-motif	TGACG	495	5	-	Hordeum vulgare	cis-acting regulatory element involved in the MeJA-responsiveness
LecRK-G002-1	Sspon.01G0012660-1A	TGACG-motif	TGACG	515	5	-	Hordeum vulgare	cis-acting regulatory element involved in the MeJA-responsiveness
LecRK-G002-1	Sspon.01G0012660-1A	TGA-element	AACGAC	45	6	+	Brassica oleracea	auxin-responsive element
LecRK-G002-1	Sspon.01G0012660-1A	TGA-element	AACGAC	450	6	+	Brassica oleracea	auxin-responsive element
LecRK-G002-1	Sspon.01G0012660-1A	W box	TTGACC	318	6	-	Arabidopsis thaliana
LecRK-G002-1	Sspon.01G0012660-1A	W box	TTGACC	1177	6	+	Arabidopsis thaliana
LecRK-G002-1	Sspon.01G0012660-1A	W box	TTGACC	1471	6	-	Arabidopsis thaliana
LecRK-G002-1	Sspon.01G0012660-1A	WRE3	CCACCT	509	6	+	Pisum sativum
LecRK-G002-1	Sspon.01G0012660-1A	WRE3	CCACCT	1359	6	+	Pisum sativum
LecRK-G002-2	Sspon.01G0012660-2C	ABRE	ACGTG	5	5	+	Arabidopsis thaliana	cis-acting element involved in the abscisic acid responsiveness
LecRK-G002-2	Sspon.01G0012660-2C	ABRE	ACGTG	424	5	+	Arabidopsis thaliana	cis-acting element involved in the abscisic acid responsiveness
LecRK-G002-2	Sspon.01G0012660-2C	ABRE	ACGTG	1038	5	-	Arabidopsis thaliana	cis-acting element involved in the abscisic acid responsiveness
LecRK-G002-2	Sspon.01G0012660-2C	ABRE	ACGTG	1387	5	+	Arabidopsis thaliana	cis-acting element involved in the abscisic acid responsiveness
LecRK-G002-2	Sspon.01G0012660-2C	ABRE3a	TACGTG	4	6	+	Zea mays
LecRK-G002-2	Sspon.01G0012660-2C	ABRE3a	TACGTG	423	6	+	Zea mays
LecRK-G002-2	Sspon.01G0012660-2C	ABRE3a	TACGTG	1038	6	-	Zea mays
LecRK-G002-2	Sspon.01G0012660-2C	ABRE4	CACGTA	4	6	-	Zea mays
LecRK-G002-2	Sspon.01G0012660-2C	ABRE4	CACGTA	423	6	-	Zea mays
LecRK-G002-2	Sspon.01G0012660-2C	ABRE4	CACGTA	1038	6	+	Zea mays
LecRK-G002-2	Sspon.01G0012660-2C	ACE	GCGACGTACC	7	9	+	Petroselinum crispum	cis-acting element involved in light responsiveness
LecRK-G002-2	Sspon.01G0012660-2C	ACE	GACACGTATG	1384	9	-	Petroselinum crispum	cis-acting element involved in light responsiveness
LecRK-G002-2	Sspon.01G0012660-2C	ARE	AAACCA	822	6	+	Zea mays	cis-acting regulatory element essential for the anaerobic induction
LecRK-G002-2	Sspon.01G0012660-2C	as-1	TGACG	8	5	+	Arabidopsis thaliana
LecRK-G002-2	Sspon.01G0012660-2C	Box 4	ATTAAT	868	6	-	Petroselinum crispum	part of a conserved DNA module involved in light responsiveness
LecRK-G002-2	Sspon.01G0012660-2C	CAAT-box	CAAT	49	4	+	Nicotiana glutinosa
LecRK-G002-2	Sspon.01G0012660-2C	CAAT-box	CCAAT	97	5	-	Arabidopsis thaliana	common cis-acting element in promoter and enhancer regions
LecRK-G002-2	Sspon.01G0012660-2C	CAAT-box	CAAAT	240	5	-	Pisum sativum	common cis-acting element in promoter and enhancer regions
LecRK-G002-2	Sspon.01G0012660-2C	CAAT-box	CAAT	330	4	-	Nicotiana glutinosa
LecRK-G002-2	Sspon.01G0012660-2C	CAAT-box	CCAAT	353	5	+	Arabidopsis thaliana	common cis-acting element in promoter and enhancer regions
LecRK-G002-2	Sspon.01G0012660-2C	CAAT-box	CAAT	354	4	+	Nicotiana glutinosa
LecRK-G002-2	Sspon.01G0012660-2C	CAAT-box	CCAAT	384	5	+	Arabidopsis thaliana	common cis-acting element in promoter and enhancer regions
LecRK-G002-2	Sspon.01G0012660-2C	CAAT-box	CAAT	385	4	+	Nicotiana glutinosa
LecRK-G002-2	Sspon.01G0012660-2C	CAAT-box	CCAAT	391	5	-	Arabidopsis thaliana	common cis-acting element in promoter and enhancer regions
LecRK-G002-2	Sspon.01G0012660-2C	CAAT-box	CAAT	572	4	-	Nicotiana glutinosa
LecRK-G002-2	Sspon.01G0012660-2C	CAAT-box	CAAAT	643	5	+	Pisum sativum	common cis-acting element in promoter and enhancer regions
LecRK-G002-2	Sspon.01G0012660-2C	CAAT-box	CAAT	862	4	-	Nicotiana glutinosa
LecRK-G002-2	Sspon.01G0012660-2C	CAAT-box	CAAT	1050	4	-	Nicotiana glutinosa
LecRK-G002-2	Sspon.01G0012660-2C	CAAT-box	CAAAT	1074	5	-	Pisum sativum	common cis-acting element in promoter and enhancer regions
LecRK-G002-2	Sspon.01G0012660-2C	CAAT-box	CAAAT	1176	5	+	Pisum sativum	common cis-acting element in promoter and enhancer regions
LecRK-G002-2	Sspon.01G0012660-2C	CAAT-box	CAAT	1188	4	+	Nicotiana glutinosa
LecRK-G002-2	Sspon.01G0012660-2C	CAAT-box	CAAT	1212	4	+	Nicotiana glutinosa
LecRK-G002-2	Sspon.01G0012660-2C	CAAT-box	CAAT	1251	4	-	Nicotiana glutinosa
LecRK-G002-2	Sspon.01G0012660-2C	CAAT-box	CAAAT	1371	5	+	Pisum sativum	common cis-acting element in promoter and enhancer regions
LecRK-G002-2	Sspon.01G0012660-2C	CCAAT-box	CAACGG	206	6	-	Hordeum vulgare	MYBHv1 binding site
LecRK-G002-2	Sspon.01G0012660-2C	CCAAT-box	CAACGG	560	6	-	Hordeum vulgare	MYBHv1 binding site
LecRK-G002-2	Sspon.01G0012660-2C	CGTCA-motif	CGTCA	8	5	-	Hordeum vulgare	cis-acting regulatory element involved in the MeJA-responsiveness
LecRK-G002-2	Sspon.01G0012660-2C	CTAG-motif	ACTAGCAGAA	1229	9	+	Avena sativa
LecRK-G002-2	Sspon.01G0012660-2C	DRE1	ACCGAGA	1454	7	+	Zea mays
LecRK-G002-2	Sspon.01G0012660-2C	GATA-motif	AAGATAAGATT	168	10	-	Arabidopsis thaliana	part of a light responsive element
LecRK-G002-2	Sspon.01G0012660-2C	GATA-motif	GATAGGA	190	7	-	Arabidopsis thaliana	part of a light responsive element
LecRK-G002-2	Sspon.01G0012660-2C	G-box	TACGTG	4	6	+	Arabidopsis thaliana	cis-acting regulatory element involved in light responsiveness
LecRK-G002-2	Sspon.01G0012660-2C	G-box	TACGTG	423	6	+	Arabidopsis thaliana	cis-acting regulatory element involved in light responsiveness
LecRK-G002-2	Sspon.01G0012660-2C	G-box	TAACACGTAG	1035	9	+	Brassica oleracea	cis-acting regulatory element involved in light responsiveness
LecRK-G002-2	Sspon.01G0012660-2C	G-box	TACGTG	1038	6	-	Arabidopsis thaliana	cis-acting regulatory element involved in light responsiveness
LecRK-G002-2	Sspon.01G0012660-2C	G-box	CACGTC	1386	6	-	Zea mays	cis-acting regulatory element involved in light responsiveness
LecRK-G002-2	Sspon.01G0012660-2C	MBS	CAACTG	410	6	-	Arabidopsis thaliana	MYB binding site involved in drought-inducibility
LecRK-G002-2	Sspon.01G0012660-2C	MBS	CAACTG	1165	6	+	Arabidopsis thaliana	MYB binding site involved in drought-inducibility
LecRK-G002-2	Sspon.01G0012660-2C	motif I	gGTACGTGGCG	2	10	+	Oryza sativa	cis-acting regulatory element root specific
LecRK-G002-2	Sspon.01G0012660-2C	MYB	TAACCA	540	6	+	Arabidopsis thaliana
LecRK-G002-2	Sspon.01G0012660-2C	MYB	TAACCA	1263	6	+	Arabidopsis thaliana
LecRK-G002-2	Sspon.01G0012660-2C	MYB	CAACCA	1480	6	+	Arabidopsis thaliana
LecRK-G002-2	Sspon.01G0012660-2C	MYB	CAACTG	410	6	-	Arabidopsis thaliana
LecRK-G002-2	Sspon.01G0012660-2C	MYB	CAACTG	1165	6	+	Arabidopsis thaliana
LecRK-G002-2	Sspon.01G0012660-2C	MYB	TAACTG	1287	6	+	Arabidopsis thaliana
LecRK-G002-2	Sspon.01G0012660-2C	MYB recognition site	CCGTTG	206	6	+	Arabidopsis thaliana
LecRK-G002-2	Sspon.01G0012660-2C	MYB recognition site	CCGTTG	560	6	+	Arabidopsis thaliana
LecRK-G002-2	Sspon.01G0012660-2C	MYB-like sequence	TAACCA	540	6	+	Arabidopsis thaliana
LecRK-G002-2	Sspon.01G0012660-2C	MYB-like sequence	TAACCA	1263	6	+	Arabidopsis thaliana
LecRK-G002-2	Sspon.01G0012660-2C	MYC	TCTCTTA	832	7	+	Arabidopsis thaliana
LecRK-G002-2	Sspon.01G0012660-2C	STRE	AGGGG	1467	5	-	Arabidopsis thaliana
LecRK-G002-2	Sspon.01G0012660-2C	TATA-box	TATA	17	4	+	Arabidopsis thaliana	core promoter element around -30 of transcription start
LecRK-G002-2	Sspon.01G0012660-2C	TATA-box	ATATAT	34	6	+	Brassica napus	core promoter element around -30 of transcription start
LecRK-G002-2	Sspon.01G0012660-2C	TATA-box	TATA	35	4	+	Arabidopsis thaliana	core promoter element around -30 of transcription start
LecRK-G002-2	Sspon.01G0012660-2C	TATA-box	TATA	74	4	+	Arabidopsis thaliana	core promoter element around -30 of transcription start
LecRK-G002-2	Sspon.01G0012660-2C	TATA-box	TATAA	121	5	-	Arabidopsis thaliana	core promoter element around -30 of transcription start
LecRK-G002-2	Sspon.01G0012660-2C	TATA-box	TATA	122	4	+	Arabidopsis thaliana	core promoter element around -30 of transcription start
LecRK-G002-2	Sspon.01G0012660-2C	TATA-box	TATA	142	4	+	Arabidopsis thaliana	core promoter element around -30 of transcription start
LecRK-G002-2	Sspon.01G0012660-2C	TATA-box	TATA	248	4	+	Arabidopsis thaliana	core promoter element around -30 of transcription start
LecRK-G002-2	Sspon.01G0012660-2C	TATA-box	TATA	900	4	-	Arabidopsis thaliana	core promoter element around -30 of transcription start
LecRK-G002-2	Sspon.01G0012660-2C	TCA	TCATCTTCAT	172	9	+	Pisum sativum
LecRK-G002-2	Sspon.01G0012660-2C	TCA-element	CCATCTTTTT	808	9	-	Nicotiana tabacum	cis-acting element involved in salicylic acid responsiveness
LecRK-G002-2	Sspon.01G0012660-2C	TGACG-motif	TGACG	8	5	+	Hordeum vulgare	cis-acting regulatory element involved in the MeJA-responsiveness
LecRK-G002-2	Sspon.01G0012660-2C	W box	TTGACC	1076	6	+	Arabidopsis thaliana
LecRK-G002-2	Sspon.01G0012660-2C	W box	TTGACC	1368	6	-	Arabidopsis thaliana
LecRK-G002-2	Sspon.01G0012660-2C	WRE3	CCACCT	26	6	-	Pisum sativum
LecRK-G002-2	Sspon.01G0012660-2C	WRE3	CCACCT	1258	6	+	Pisum sativum
LecRK-G002-3	Sspon.01G0012660-3D	AAGAA-motif	GAAAGAA	206	7	+	Avena sativa
LecRK-G002-3	Sspon.01G0012660-3D	AAGAA-motif	GAAAGAA	309	7	+	Avena sativa
LecRK-G002-3	Sspon.01G0012660-3D	AAGAA-motif	gGTAAAGAAA	330	9	+	Avena sativa
LecRK-G002-3	Sspon.01G0012660-3D	ABRE	ACGTG	1141	5	-	Arabidopsis thaliana	cis-acting element involved in the abscisic acid responsiveness
LecRK-G002-3	Sspon.01G0012660-3D	ABRE	ACGTG	1491	5	+	Arabidopsis thaliana	cis-acting element involved in the abscisic acid responsiveness
LecRK-G002-3	Sspon.01G0012660-3D	ABRE3a	TACGTG	1141	6	-	Zea mays
LecRK-G002-3	Sspon.01G0012660-3D	ABRE4	CACGTA	1141	6	+	Zea mays
LecRK-G002-3	Sspon.01G0012660-3D	ACE	GACACGTATG	1488	9	-	Petroselinum crispum	cis-acting element involved in light responsiveness
LecRK-G002-3	Sspon.01G0012660-3D	ARE	AAACCA	338	6	+	Zea mays	cis-acting regulatory element essential for the anaerobic induction
LecRK-G002-3	Sspon.01G0012660-3D	ARE	AAACCA	530	6	+	Zea mays	cis-acting regulatory element essential for the anaerobic induction
LecRK-G002-3	Sspon.01G0012660-3D	ARE	AAACCA	925	6	+	Zea mays	cis-acting regulatory element essential for the anaerobic induction
LecRK-G002-3	Sspon.01G0012660-3D	as-1	TGACG	327	5	+	Arabidopsis thaliana
LecRK-G002-3	Sspon.01G0012660-3D	as-1	TGACG	495	5	-	Arabidopsis thaliana
LecRK-G002-3	Sspon.01G0012660-3D	as-1	TGACG	515	5	-	Arabidopsis thaliana
LecRK-G002-3	Sspon.01G0012660-3D	Box 4	ATTAAT	971	6	-	Petroselinum crispum	part of a conserved DNA module involved in light responsiveness
LecRK-G002-3	Sspon.01G0012660-3D	CAAT-box	CAAT	33	4	-	Nicotiana glutinosa
LecRK-G002-3	Sspon.01G0012660-3D	CAAT-box	CAAT	73	4	-	Nicotiana glutinosa
LecRK-G002-3	Sspon.01G0012660-3D	CAAT-box	CAAT	87	4	-	Nicotiana glutinosa
LecRK-G002-3	Sspon.01G0012660-3D	CAAT-box	CAAT	250	4	+	Nicotiana glutinosa
LecRK-G002-3	Sspon.01G0012660-3D	CAAT-box	CCAAT	275	5	-	Arabidopsis thaliana	common cis-acting element in promoter and enhancer regions
LecRK-G002-3	Sspon.01G0012660-3D	CAAT-box	CAAT	295	4	+	Nicotiana glutinosa
LecRK-G002-3	Sspon.01G0012660-3D	CAAT-box	CAAT	325	4	-	Nicotiana glutinosa
LecRK-G002-3	Sspon.01G0012660-3D	CAAT-box	CAAT	518	4	+	Nicotiana glutinosa
LecRK-G002-3	Sspon.01G0012660-3D	CAAT-box	CAAT	692	4	+	Nicotiana glutinosa
LecRK-G002-3	Sspon.01G0012660-3D	CAAT-box	CAAT	717	4	+	Nicotiana glutinosa
LecRK-G002-3	Sspon.01G0012660-3D	CAAT-box	CCAAT	722	5	-	Arabidopsis thaliana	common cis-acting element in promoter and enhancer regions
LecRK-G002-3	Sspon.01G0012660-3D	CAAT-box	CAAT	757	4	+	Nicotiana glutinosa
LecRK-G002-3	Sspon.01G0012660-3D	CAAT-box	CAAT	764	4	+	Nicotiana glutinosa
LecRK-G002-3	Sspon.01G0012660-3D	CAAT-box	CAAT	840	4	+	Nicotiana glutinosa
LecRK-G002-3	Sspon.01G0012660-3D	CAAT-box	CAAT	869	4	+	Nicotiana glutinosa
LecRK-G002-3	Sspon.01G0012660-3D	CAAT-box	CAAT	879	4	+	Nicotiana glutinosa
LecRK-G002-3	Sspon.01G0012660-3D	CAAT-box	CAAT	965	4	-	Nicotiana glutinosa
LecRK-G002-3	Sspon.01G0012660-3D	CAAT-box	CAAT	1153	4	-	Nicotiana glutinosa
LecRK-G002-3	Sspon.01G0012660-3D	CAAT-box	CAAAT	1177	5	-	Pisum sativum	common cis-acting element in promoter and enhancer regions
LecRK-G002-3	Sspon.01G0012660-3D	CAAT-box	CAAAT	1279	5	+	Pisum sativum	common cis-acting element in promoter and enhancer regions
LecRK-G002-3	Sspon.01G0012660-3D	CAAT-box	CAAT	1291	4	+	Nicotiana glutinosa
LecRK-G002-3	Sspon.01G0012660-3D	CAAT-box	CAAT	1315	4	+	Nicotiana glutinosa
LecRK-G002-3	Sspon.01G0012660-3D	CAAT-box	CAAT	1354	4	-	Nicotiana glutinosa
LecRK-G002-3	Sspon.01G0012660-3D	CAAT-box	CAAAT	1475	5	+	Pisum sativum	common cis-acting element in promoter and enhancer regions
LecRK-G002-3	Sspon.01G0012660-3D	CAT-box	GCCACT	177	6	+	Arabidopsis thaliana	cis-acting regulatory element related to meristem expression
LecRK-G002-3	Sspon.01G0012660-3D	CGTCA-motif	CGTCA	327	5	-	Hordeum vulgare	cis-acting regulatory element involved in the MeJA-responsiveness
LecRK-G002-3	Sspon.01G0012660-3D	CGTCA-motif	CGTCA	495	5	+	Hordeum vulgare	cis-acting regulatory element involved in the MeJA-responsiveness
LecRK-G002-3	Sspon.01G0012660-3D	CGTCA-motif	CGTCA	515	5	+	Hordeum vulgare	cis-acting regulatory element involved in the MeJA-responsiveness
LecRK-G002-3	Sspon.01G0012660-3D	CTAG-motif	ACTAGCAGAA	1332	9	+	Avena sativa
LecRK-G002-3	Sspon.01G0012660-3D	GARE-motif	TCTGTTG	398	7	-	Brassica oleracea	gibberellin-responsive element
LecRK-G002-3	Sspon.01G0012660-3D	GATA-motif	GATAGGA	632	7	-	Arabidopsis thaliana	part of a light responsive element
LecRK-G002-3	Sspon.01G0012660-3D	G-box	TAACACGTAG	1138	9	+	Brassica oleracea	cis-acting regulatory element involved in light responsiveness
LecRK-G002-3	Sspon.01G0012660-3D	G-box	TACGTG	1141	6	-	Arabidopsis thaliana	cis-acting regulatory element involved in light responsiveness
LecRK-G002-3	Sspon.01G0012660-3D	G-box	CACGTC	1490	6	-	Zea mays	cis-acting regulatory element involved in light responsiveness
LecRK-G002-3	Sspon.01G0012660-3D	HD-Zip 1	CAAT(A/T)ATTG	717	8	+	Arabidopsis thaliana	element involved in differentiation of the palisade mesophyll cells
LecRK-G002-3	Sspon.01G0012660-3D	LTR	CCGAAA	307	6	+	Hordeum vulgare	cis-acting element involved in low-temperature responsiveness
LecRK-G002-3	Sspon.01G0012660-3D	MBS	CAACTG	1268	6	+	Arabidopsis thaliana	MYB binding site involved in drought-inducibility
LecRK-G002-3	Sspon.01G0012660-3D	MRE	AACCTAA	536	7	+	Petroselinum crispum	MYB binding site involved in light responsiveness
LecRK-G002-3	Sspon.01G0012660-3D	MYB	CAACAG	398	6	+	Arabidopsis thaliana
LecRK-G002-3	Sspon.01G0012660-3D	MYB	CAACAG	729	6	+	Arabidopsis thaliana
LecRK-G002-3	Sspon.01G0012660-3D	MYB	TAACCA	1366	6	+	Arabidopsis thaliana
LecRK-G002-3	Sspon.01G0012660-3D	MYB	CAACTG	1268	6	+	Arabidopsis thaliana
LecRK-G002-3	Sspon.01G0012660-3D	MYB	TAACTG	1390	6	+	Arabidopsis thaliana
LecRK-G002-3	Sspon.01G0012660-3D	Myb-binding site	CAACAG	398	6	+	Nicotiana tabacum
LecRK-G002-3	Sspon.01G0012660-3D	Myb-binding site	CAACAG	729	6	+	Nicotiana tabacum
LecRK-G002-3	Sspon.01G0012660-3D	MYB-like sequence	TAACCA	1366	6	+	Arabidopsis thaliana
LecRK-G002-3	Sspon.01G0012660-3D	MYC	CATGTG	125	6	-	Arabidopsis thaliana
LecRK-G002-3	Sspon.01G0012660-3D	MYC	TCTCTTA	935	7	+	Arabidopsis thaliana
LecRK-G002-3	Sspon.01G0012660-3D	TATA-box	TATA	70	4	+	Arabidopsis thaliana	core promoter element around -30 of transcription start
LecRK-G002-3	Sspon.01G0012660-3D	TATA-box	TATA	627	4	+	Arabidopsis thaliana	core promoter element around -30 of transcription start
LecRK-G002-3	Sspon.01G0012660-3D	TATA-box	TATA	1003	4	-	Arabidopsis thaliana	core promoter element around -30 of transcription start
LecRK-G002-3	Sspon.01G0012660-3D	TCA-element	CCATCTTTTT	50	9	+	Nicotiana tabacum	cis-acting element involved in salicylic acid responsiveness
LecRK-G002-3	Sspon.01G0012660-3D	TCA-element	CCATCTTTTT	911	9	-	Nicotiana tabacum	cis-acting element involved in salicylic acid responsiveness
LecRK-G002-3	Sspon.01G0012660-3D	TGA-box	TGACGTAA	327	8	+	Glycine max	part of an auxin-responsive element
LecRK-G002-3	Sspon.01G0012660-3D	TGACG-motif	TGACG	327	5	+	Hordeum vulgare	cis-acting regulatory element involved in the MeJA-responsiveness
LecRK-G002-3	Sspon.01G0012660-3D	TGACG-motif	TGACG	495	5	-	Hordeum vulgare	cis-acting regulatory element involved in the MeJA-responsiveness
LecRK-G002-3	Sspon.01G0012660-3D	TGACG-motif	TGACG	515	5	-	Hordeum vulgare	cis-acting regulatory element involved in the MeJA-responsiveness
LecRK-G002-3	Sspon.01G0012660-3D	TGA-element	AACGAC	450	6	+	Brassica oleracea	auxin-responsive element
LecRK-G002-3	Sspon.01G0012660-3D	W box	TTGACC	318	6	-	Arabidopsis thaliana
LecRK-G002-3	Sspon.01G0012660-3D	W box	TTGACC	1179	6	+	Arabidopsis thaliana
LecRK-G002-3	Sspon.01G0012660-3D	W box	TTGACC	1472	6	-	Arabidopsis thaliana
LecRK-G002-3	Sspon.01G0012660-3D	WRE3	CCACCT	509	6	+	Pisum sativum
LecRK-G002-3	Sspon.01G0012660-3D	WRE3	CCACCT	1361	6	+	Pisum sativum
LecRK-L001-1	Sspon.01G0014640-1A	AAGAA-motif	gGTAAAGAAA	451	9	+	Avena sativa
LecRK-L001-1	Sspon.01G0014640-1A	ABRE	ACGTG	962	5	-	Arabidopsis thaliana	cis-acting element involved in the abscisic acid responsiveness
LecRK-L001-1	Sspon.01G0014640-1A	as-1	TGACG	92	5	+	Arabidopsis thaliana
LecRK-L001-1	Sspon.01G0014640-1A	as-1	TGACG	214	5	-	Arabidopsis thaliana
LecRK-L001-1	Sspon.01G0014640-1A	as-1	TGACG	258	5	+	Arabidopsis thaliana
LecRK-L001-1	Sspon.01G0014640-1A	as-1	TGACG	266	5	+	Arabidopsis thaliana
LecRK-L001-1	Sspon.01G0014640-1A	as-1	TGACG	536	5	-	Arabidopsis thaliana
LecRK-L001-1	Sspon.01G0014640-1A	AT~TATA-box	TATATA	383	6	+	Arabidopsis thaliana
LecRK-L001-1	Sspon.01G0014640-1A	Box 4	ATTAAT	1137	6	-	Petroselinum crispum	part of a conserved DNA module involved in light responsiveness
LecRK-L001-1	Sspon.01G0014640-1A	CAAT-box	CAAT	177	4	-	Nicotiana glutinosa
LecRK-L001-1	Sspon.01G0014640-1A	CAAT-box	CAAT	274	4	+	Nicotiana glutinosa
LecRK-L001-1	Sspon.01G0014640-1A	CAAT-box	CAAT	403	4	+	Nicotiana glutinosa
LecRK-L001-1	Sspon.01G0014640-1A	CAAT-box	CAAT	486	4	-	Nicotiana glutinosa
LecRK-L001-1	Sspon.01G0014640-1A	CAAT-box	CAAAT	553	5	-	Pisum sativum	common cis-acting element in promoter and enhancer regions
LecRK-L001-1	Sspon.01G0014640-1A	CAAT-box	CAAAT	571	5	+	Pisum sativum	common cis-acting element in promoter and enhancer regions
LecRK-L001-1	Sspon.01G0014640-1A	CAAT-box	CAAAT	602	5	+	Pisum sativum	common cis-acting element in promoter and enhancer regions
LecRK-L001-1	Sspon.01G0014640-1A	CAAT-box	CAAT	645	4	-	Nicotiana glutinosa
LecRK-L001-1	Sspon.01G0014640-1A	CAAT-box	CAAAT	677	5	+	Pisum sativum	common cis-acting element in promoter and enhancer regions
LecRK-L001-1	Sspon.01G0014640-1A	CAAT-box	CAAAT	695	5	+	Pisum sativum	common cis-acting element in promoter and enhancer regions
LecRK-L001-1	Sspon.01G0014640-1A	CAAT-box	CAAAT	719	5	-	Pisum sativum	common cis-acting element in promoter and enhancer regions
LecRK-L001-1	Sspon.01G0014640-1A	CAAT-box	CAAAT	847	5	+	Pisum sativum	common cis-acting element in promoter and enhancer regions
LecRK-L001-1	Sspon.01G0014640-1A	CAAT-box	CAAAT	908	5	+	Pisum sativum	common cis-acting element in promoter and enhancer regions
LecRK-L001-1	Sspon.01G0014640-1A	CAAT-box	CAAAT	919	5	-	Pisum sativum	common cis-acting element in promoter and enhancer regions
LecRK-L001-1	Sspon.01G0014640-1A	CAAT-box	CAAT	1105	4	+	Nicotiana glutinosa
LecRK-L001-1	Sspon.01G0014640-1A	CAAT-box	CAAAT	1120	5	+	Pisum sativum	common cis-acting element in promoter and enhancer regions
LecRK-L001-1	Sspon.01G0014640-1A	CAAT-box	CAAT	1166	4	-	Nicotiana glutinosa
LecRK-L001-1	Sspon.01G0014640-1A	CAAT-box	CCAAT	1356	5	-	Arabidopsis thaliana	common cis-acting element in promoter and enhancer regions
LecRK-L001-1	Sspon.01G0014640-1A	CAAT-box	CAAT	1381	4	-	Nicotiana glutinosa
LecRK-L001-1	Sspon.01G0014640-1A	CAAT-box	CAAAT	1458	5	+	Pisum sativum	common cis-acting element in promoter and enhancer regions
LecRK-L001-1	Sspon.01G0014640-1A	CARE	CAACTCAC	199	8	-	Oryza sativa
LecRK-L001-1	Sspon.01G0014640-1A	CGTCA-motif	CGTCA	92	5	-	Hordeum vulgare	cis-acting regulatory element involved in the MeJA-responsiveness
LecRK-L001-1	Sspon.01G0014640-1A	CGTCA-motif	CGTCA	214	5	+	Hordeum vulgare	cis-acting regulatory element involved in the MeJA-responsiveness
LecRK-L001-1	Sspon.01G0014640-1A	CGTCA-motif	CGTCA	258	5	-	Hordeum vulgare	cis-acting regulatory element involved in the MeJA-responsiveness
LecRK-L001-1	Sspon.01G0014640-1A	CGTCA-motif	CGTCA	266	5	-	Hordeum vulgare	cis-acting regulatory element involved in the MeJA-responsiveness
LecRK-L001-1	Sspon.01G0014640-1A	CGTCA-motif	CGTCA	536	5	+	Hordeum vulgare	cis-acting regulatory element involved in the MeJA-responsiveness
LecRK-L001-1	Sspon.01G0014640-1A	DRE core	GCCGAC	356	6	+	Arabidopsis thaliana
LecRK-L001-1	Sspon.01G0014640-1A	GA-motif	ATAGATAA	1090	8	+	Arabidopsis thaliana	part of a light responsive element
LecRK-L001-1	Sspon.01G0014640-1A	GARE-motif	TCTGTTG	171	7	-	Brassica oleracea	gibberellin-responsive element
LecRK-L001-1	Sspon.01G0014640-1A	G-box	CACGTC	962	6	+	Zea mays	cis-acting regulatory element involved in light responsiveness
LecRK-L001-1	Sspon.01G0014640-1A	G-Box	TCCACATGGCA	845	10	+	Triticum aestivum	cis-acting regulatory element involved in light responsiveness
LecRK-L001-1	Sspon.01G0014640-1A	MYB	CAACAG	171	6	+	Arabidopsis thaliana
LecRK-L001-1	Sspon.01G0014640-1A	MYB	TAACCA	324	6	-	Arabidopsis thaliana
LecRK-L001-1	Sspon.01G0014640-1A	MYB	CAACAG	654	6	+	Arabidopsis thaliana
LecRK-L001-1	Sspon.01G0014640-1A	Myb-binding site	CAACAG	171	6	+	Nicotiana tabacum
LecRK-L001-1	Sspon.01G0014640-1A	Myb-binding site	CAACAG	654	6	+	Nicotiana tabacum
LecRK-L001-1	Sspon.01G0014640-1A	MYB-like sequence	TAACCA	324	6	-	Arabidopsis thaliana
LecRK-L001-1	Sspon.01G0014640-1A	MYC	CATGTG	308	6	-	Arabidopsis thaliana
LecRK-L001-1	Sspon.01G0014640-1A	MYC	CATTTG	571	6	-	Arabidopsis thaliana
LecRK-L001-1	Sspon.01G0014640-1A	MYC	CATTTG	847	6	-	Arabidopsis thaliana
LecRK-L001-1	Sspon.01G0014640-1A	MYC	CATGTG	1338	6	-	Arabidopsis thaliana
LecRK-L001-1	Sspon.01G0014640-1A	MYC	CATTTG	1458	6	-	Arabidopsis thaliana
LecRK-L001-1	Sspon.01G0014640-1A	STRE	AGGGG	491	5	-	Arabidopsis thaliana
LecRK-L001-1	Sspon.01G0014640-1A	STRE	AGGGG	704	5	-	Arabidopsis thaliana
LecRK-L001-1	Sspon.01G0014640-1A	TATA-box	ATATAT	382	6	+	Brassica napus	core promoter element around -30 of transcription start
LecRK-L001-1	Sspon.01G0014640-1A	TATA-box	TATATA	383	6	+	Arabidopsis thaliana	core promoter element around -30 of transcription start
LecRK-L001-1	Sspon.01G0014640-1A	TATA-box	ATATAT	384	6	+	Brassica napus	core promoter element around -30 of transcription start
LecRK-L001-1	Sspon.01G0014640-1A	TATA-box	TATA	385	4	+	Arabidopsis thaliana	core promoter element around -30 of transcription start
LecRK-L001-1	Sspon.01G0014640-1A	TATA-box	ATATAT	462	6	+	Brassica napus	core promoter element around -30 of transcription start
LecRK-L001-1	Sspon.01G0014640-1A	TATA-box	TATA	463	4	+	Arabidopsis thaliana	core promoter element around -30 of transcription start
LecRK-L001-1	Sspon.01G0014640-1A	TATA-box	ATATAT	889	6	-	Brassica napus	core promoter element around -30 of transcription start
LecRK-L001-1	Sspon.01G0014640-1A	TATA-box	TATA	890	4	-	Arabidopsis thaliana	core promoter element around -30 of transcription start
LecRK-L001-1	Sspon.01G0014640-1A	TATA-box	TATAAAT	1086	7	-	Brassica juncea	core promoter element around -30 of transcription start
LecRK-L001-1	Sspon.01G0014640-1A	TATA-box	TATAAA	1087	6	-	Helianthus annuus	core promoter element around -30 of transcription start
LecRK-L001-1	Sspon.01G0014640-1A	TATA-box	TATAA	1088	5	-	Arabidopsis thaliana	core promoter element around -30 of transcription start
LecRK-L001-1	Sspon.01G0014640-1A	TATA-box	TATA	1089	4	-	Arabidopsis thaliana	core promoter element around -30 of transcription start
LecRK-L001-1	Sspon.01G0014640-1A	TATA-box	TATAAAA	1155	7	-	Pisum sativum	core promoter element around -30 of transcription start
LecRK-L001-1	Sspon.01G0014640-1A	TATA-box	TATAAA	1156	6	-	Helianthus annuus	core promoter element around -30 of transcription start
LecRK-L001-1	Sspon.01G0014640-1A	TATA-box	TATAA	1157	5	-	Arabidopsis thaliana	core promoter element around -30 of transcription start
LecRK-L001-1	Sspon.01G0014640-1A	TATA-box	TATA	1158	4	-	Arabidopsis thaliana	core promoter element around -30 of transcription start
LecRK-L001-1	Sspon.01G0014640-1A	TATA-box	ATATAA	1183	6	+	Brassica oleracea	core promoter element around -30 of transcription start
LecRK-L001-1	Sspon.01G0014640-1A	TATA-box	TATA	1184	4	-	Arabidopsis thaliana	core promoter element around -30 of transcription start
LecRK-L001-1	Sspon.01G0014640-1A	TCA	TCATCTTCAT	251	9	-	Pisum sativum
LecRK-L001-1	Sspon.01G0014640-1A	TCA-element	CCATCTTTTT	618	9	+	Nicotiana tabacum	cis-acting element involved in salicylic acid responsiveness
LecRK-L001-1	Sspon.01G0014640-1A	TCA-element	TCAGAAGAGG	825	9	-	Brassica oleracea	cis-acting element involved in salicylic acid responsiveness
LecRK-L001-1	Sspon.01G0014640-1A	TCT-motif	TCTTAC	377	6	-	Arabidopsis thaliana	part of a light responsive element
LecRK-L001-1	Sspon.01G0014640-1A	TGA-box	TGACGTAA	533	8	-	Glycine max	part of an auxin-responsive element
LecRK-L001-1	Sspon.01G0014640-1A	TGACG-motif	TGACG	92	5	+	Hordeum vulgare	cis-acting regulatory element involved in the MeJA-responsiveness
LecRK-L001-1	Sspon.01G0014640-1A	TGACG-motif	TGACG	214	5	-	Hordeum vulgare	cis-acting regulatory element involved in the MeJA-responsiveness
LecRK-L001-1	Sspon.01G0014640-1A	TGACG-motif	TGACG	258	5	+	Hordeum vulgare	cis-acting regulatory element involved in the MeJA-responsiveness
LecRK-L001-1	Sspon.01G0014640-1A	TGACG-motif	TGACG	266	5	+	Hordeum vulgare	cis-acting regulatory element involved in the MeJA-responsiveness
LecRK-L001-1	Sspon.01G0014640-1A	TGACG-motif	TGACG	536	5	-	Hordeum vulgare	cis-acting regulatory element involved in the MeJA-responsiveness
LecRK-L001-1	Sspon.01G0014640-1A	W box	TTGACC	1080	6	+	Arabidopsis thaliana
LecRK-G003-1	Sspon.01G0016750-1A	A-box	CCGTCC	524	6	-	Petroselinum crispum	cis-acting regulatory element
LecRK-G003-1	Sspon.01G0016750-1A	ABRE	ACGTG	155	5	-	Arabidopsis thaliana	cis-acting element involved in the abscisic acid responsiveness
LecRK-G003-1	Sspon.01G0016750-1A	ABRE	ACGTG	779	5	-	Arabidopsis thaliana	cis-acting element involved in the abscisic acid responsiveness
LecRK-G003-1	Sspon.01G0016750-1A	ABRE	TACGGTC	1259	7	-	Arabidopsis thaliana	cis-acting element involved in the abscisic acid responsiveness
LecRK-G003-1	Sspon.01G0016750-1A	ABRE	TACGGTC	1467	7	+	Arabidopsis thaliana	cis-acting element involved in the abscisic acid responsiveness
LecRK-G003-1	Sspon.01G0016750-1A	ABRE3a	TACGTG	155	6	-	Zea mays
LecRK-G003-1	Sspon.01G0016750-1A	ABRE3a	TACGTG	779	6	-	Zea mays
LecRK-G003-1	Sspon.01G0016750-1A	ABRE4	CACGTA	155	6	+	Zea mays
LecRK-G003-1	Sspon.01G0016750-1A	ABRE4	CACGTA	779	6	+	Zea mays
LecRK-G003-1	Sspon.01G0016750-1A	ACE	GACACGTATG	153	9	+	Petroselinum crispum	cis-acting element involved in light responsiveness
LecRK-G003-1	Sspon.01G0016750-1A	AC-I	(T/C)C(T/C)(C/T)ACC(T/C)ACC	1194	8.5	+	Phaseolus vulgaris
LecRK-G003-1	Sspon.01G0016750-1A	ARE	AAACCA	887	6	-	Zea mays	cis-acting regulatory element essential for the anaerobic induction
LecRK-G003-1	Sspon.01G0016750-1A	CAAT-box	CAAT	97	4	-	Nicotiana glutinosa
LecRK-G003-1	Sspon.01G0016750-1A	CAAT-box	CAAT	106	4	+	Nicotiana glutinosa
LecRK-G003-1	Sspon.01G0016750-1A	CAAT-box	CAAAT	179	5	+	Pisum sativum	common cis-acting element in promoter and enhancer regions
LecRK-G003-1	Sspon.01G0016750-1A	CAAT-box	CAAAT	241	5	-	Pisum sativum	common cis-acting element in promoter and enhancer regions
LecRK-G003-1	Sspon.01G0016750-1A	CAAT-box	CAAAT	343	5	-	Pisum sativum	common cis-acting element in promoter and enhancer regions
LecRK-G003-1	Sspon.01G0016750-1A	CAAT-box	CAAT	348	4	+	Nicotiana glutinosa
LecRK-G003-1	Sspon.01G0016750-1A	CAAT-box	CAAAT	358	5	+	Pisum sativum	common cis-acting element in promoter and enhancer regions
LecRK-G003-1	Sspon.01G0016750-1A	CAAT-box	CCAAT	650	5	+	Arabidopsis thaliana	common cis-acting element in promoter and enhancer regions
LecRK-G003-1	Sspon.01G0016750-1A	CAAT-box	CAAT	651	4	+	Nicotiana glutinosa
LecRK-G003-1	Sspon.01G0016750-1A	CAAT-box	CAAAT	719	5	+	Pisum sativum	common cis-acting element in promoter and enhancer regions
LecRK-G003-1	Sspon.01G0016750-1A	CAAT-box	CAAT	746	4	+	Nicotiana glutinosa
LecRK-G003-1	Sspon.01G0016750-1A	CAAT-box	CAAT	827	4	+	Nicotiana glutinosa
LecRK-G003-1	Sspon.01G0016750-1A	CAAT-box	CCAAT	1250	5	+	Arabidopsis thaliana	common cis-acting element in promoter and enhancer regions
LecRK-G003-1	Sspon.01G0016750-1A	CAAT-box	CAAT	1251	4	+	Nicotiana glutinosa
LecRK-G003-1	Sspon.01G0016750-1A	CCGTCC-box	CCGTCC	524	6	-	Petroselinum hortense
LecRK-G003-1	Sspon.01G0016750-1A	circadian	CAAAGATATC	827	9	+	Lycopersicon esculentum	cis-acting regulatory element involved in circadian control
LecRK-G003-1	Sspon.01G0016750-1A	circadian	CAAAGATATC	959	9	+	Lycopersicon esculentum	cis-acting regulatory element involved in circadian control
LecRK-G003-1	Sspon.01G0016750-1A	CTAG-motif	ACTAGCAGAA	750	9	-	Avena sativa
LecRK-G003-1	Sspon.01G0016750-1A	DRE core	GCCGAC	1471	6	-	Arabidopsis thaliana
LecRK-G003-1	Sspon.01G0016750-1A	GATA-motif	GATAGGG	558	7	-	Pisum sativum	part of a light responsive element
LecRK-G003-1	Sspon.01G0016750-1A	G-box	TACGTG	155	6	-	Arabidopsis thaliana	cis-acting regulatory element involved in light responsiveness
LecRK-G003-1	Sspon.01G0016750-1A	G-box	TACGTG	779	6	-	Arabidopsis thaliana	cis-acting regulatory element involved in light responsiveness
LecRK-G003-1	Sspon.01G0016750-1A	GT1-motif	GGTTAA	1083	6	+	Arabidopsis thaliana	light responsive element
LecRK-G003-1	Sspon.01G0016750-1A	MBS	CAACTG	436	6	+	Arabidopsis thaliana	MYB binding site involved in drought-inducibility
LecRK-G003-1	Sspon.01G0016750-1A	MBS	CAACTG	876	6	-	Arabidopsis thaliana	MYB binding site involved in drought-inducibility
LecRK-G003-1	Sspon.01G0016750-1A	MYB	CAACTG	436	6	+	Arabidopsis thaliana
LecRK-G003-1	Sspon.01G0016750-1A	MYB	CAACTG	876	6	-	Arabidopsis thaliana
LecRK-G003-1	Sspon.01G0016750-1A	MYB	TAACCA	147	6	-	Arabidopsis thaliana
LecRK-G003-1	Sspon.01G0016750-1A	MYB	CAACAG	439	6	-	Arabidopsis thaliana
LecRK-G003-1	Sspon.01G0016750-1A	MYB	CAACCA	1441	6	+	Arabidopsis thaliana
LecRK-G003-1	Sspon.01G0016750-1A	Myb-binding site	CAACAG	439	6	-	Nicotiana tabacum
LecRK-G003-1	Sspon.01G0016750-1A	MYB-like sequence	TAACCA	147	6	-	Arabidopsis thaliana
LecRK-G003-1	Sspon.01G0016750-1A	MYC	TCTCTTA	1157	7	-	Arabidopsis thaliana
LecRK-G003-1	Sspon.01G0016750-1A	MYC	CATGTG	135	6	-	Arabidopsis thaliana
LecRK-G003-1	Sspon.01G0016750-1A	MYC	CATTTG	358	6	-	Arabidopsis thaliana
LecRK-G003-1	Sspon.01G0016750-1A	MYC	CATGTG	478	6	-	Arabidopsis thaliana
LecRK-G003-1	Sspon.01G0016750-1A	RY-element	CATGCATG	259	8	+	Helianthus annuus	cis-acting regulatory element involved in seed-specific regulation
LecRK-G003-1	Sspon.01G0016750-1A	Sp1	GGGCGG	545	6	+	Oryza sativa	light responsive element
LecRK-G003-1	Sspon.01G0016750-1A	STRE	AGGGG	557	5	-	Arabidopsis thaliana
LecRK-G003-1	Sspon.01G0016750-1A	STRE	AGGGG	771	5	-	Arabidopsis thaliana
LecRK-G003-1	Sspon.01G0016750-1A	STRE	AGGGG	1429	5	+	Arabidopsis thaliana
LecRK-G003-1	Sspon.01G0016750-1A	TATA-box	TATA	142	4	+	Arabidopsis thaliana	core promoter element around -30 of transcription start
LecRK-G003-1	Sspon.01G0016750-1A	TATA-box	TATAA	150	5	-	Arabidopsis thaliana	core promoter element around -30 of transcription start
LecRK-G003-1	Sspon.01G0016750-1A	TATA-box	TATA	151	4	+	Arabidopsis thaliana	core promoter element around -30 of transcription start
LecRK-G003-1	Sspon.01G0016750-1A	TATA-box	TATA	255	4	+	Arabidopsis thaliana	core promoter element around -30 of transcription start
LecRK-G003-1	Sspon.01G0016750-1A	TATA-box	ATATAT	339	6	+	Brassica napus	core promoter element around -30 of transcription start
LecRK-G003-1	Sspon.01G0016750-1A	TATA-box	TATA	340	4	+	Arabidopsis thaliana	core promoter element around -30 of transcription start
LecRK-G003-1	Sspon.01G0016750-1A	TATA-box	TACAAAA	424	7	-	Oryza sativa	core promoter element around -30 of transcription start
LecRK-G003-1	Sspon.01G0016750-1A	TATA-box	TATA	767	4	-	Arabidopsis thaliana	core promoter element around -30 of transcription start
LecRK-G003-1	Sspon.01G0016750-1A	TATA-box	TATA	1264	4	-	Arabidopsis thaliana	core promoter element around -30 of transcription start
LecRK-G003-1	Sspon.01G0016750-1A	W box	TTGACC	1345	6	+	Arabidopsis thaliana
LecRK-G003-1	Sspon.01G0016750-1A	WRE3	CCACCT	818	6	-	Pisum sativum
LecRK-G003-2	Sspon.01G0016750-2B	A-box	CCGTCC	526	6	-	Petroselinum crispum	cis-acting regulatory element
LecRK-G003-2	Sspon.01G0016750-2B	ABRE	ACGTG	156	5	-	Arabidopsis thaliana	cis-acting element involved in the abscisic acid responsiveness
LecRK-G003-2	Sspon.01G0016750-2B	ABRE	ACGTG	781	5	-	Arabidopsis thaliana	cis-acting element involved in the abscisic acid responsiveness
LecRK-G003-2	Sspon.01G0016750-2B	ABRE	TACGGTC	1260	7	-	Arabidopsis thaliana	cis-acting element involved in the abscisic acid responsiveness
LecRK-G003-2	Sspon.01G0016750-2B	ABRE	TACGGTC	1468	7	+	Arabidopsis thaliana	cis-acting element involved in the abscisic acid responsiveness
LecRK-G003-2	Sspon.01G0016750-2B	ABRE3a	TACGTG	156	6	-	Zea mays
LecRK-G003-2	Sspon.01G0016750-2B	ABRE3a	TACGTG	781	6	-	Zea mays
LecRK-G003-2	Sspon.01G0016750-2B	ABRE4	CACGTA	156	6	+	Zea mays
LecRK-G003-2	Sspon.01G0016750-2B	ABRE4	CACGTA	781	6	+	Zea mays
LecRK-G003-2	Sspon.01G0016750-2B	ACE	GACACGTATG	154	9	+	Petroselinum crispum	cis-acting element involved in light responsiveness
LecRK-G003-2	Sspon.01G0016750-2B	AC-I	(T/C)C(T/C)(C/T)ACC(T/C)ACC	1195	8.5	+	Phaseolus vulgaris
LecRK-G003-2	Sspon.01G0016750-2B	ARE	AAACCA	889	6	-	Zea mays	cis-acting regulatory element essential for the anaerobic induction
LecRK-G003-2	Sspon.01G0016750-2B	CAAT-box	CAAT	98	4	-	Nicotiana glutinosa
LecRK-G003-2	Sspon.01G0016750-2B	CAAT-box	CAAT	107	4	+	Nicotiana glutinosa
LecRK-G003-2	Sspon.01G0016750-2B	CAAT-box	CAAAT	180	5	+	Pisum sativum	common cis-acting element in promoter and enhancer regions
LecRK-G003-2	Sspon.01G0016750-2B	CAAT-box	CAAAT	242	5	-	Pisum sativum	common cis-acting element in promoter and enhancer regions
LecRK-G003-2	Sspon.01G0016750-2B	CAAT-box	CAAAT	344	5	-	Pisum sativum	common cis-acting element in promoter and enhancer regions
LecRK-G003-2	Sspon.01G0016750-2B	CAAT-box	CAAT	349	4	+	Nicotiana glutinosa
LecRK-G003-2	Sspon.01G0016750-2B	CAAT-box	CAAAT	359	5	+	Pisum sativum	common cis-acting element in promoter and enhancer regions
LecRK-G003-2	Sspon.01G0016750-2B	CAAT-box	CCAAT	652	5	+	Arabidopsis thaliana	common cis-acting element in promoter and enhancer regions
LecRK-G003-2	Sspon.01G0016750-2B	CAAT-box	CAAT	653	4	+	Nicotiana glutinosa
LecRK-G003-2	Sspon.01G0016750-2B	CAAT-box	CAAAT	721	5	+	Pisum sativum	common cis-acting element in promoter and enhancer regions
LecRK-G003-2	Sspon.01G0016750-2B	CAAT-box	CAAT	748	4	+	Nicotiana glutinosa
LecRK-G003-2	Sspon.01G0016750-2B	CAAT-box	CAAT	829	4	+	Nicotiana glutinosa
LecRK-G003-2	Sspon.01G0016750-2B	CAAT-box	CCAAT	1251	5	+	Arabidopsis thaliana	common cis-acting element in promoter and enhancer regions
LecRK-G003-2	Sspon.01G0016750-2B	CAAT-box	CAAT	1252	4	+	Nicotiana glutinosa
LecRK-G003-2	Sspon.01G0016750-2B	CCGTCC-box	CCGTCC	526	6	-	Petroselinum hortense
LecRK-G003-2	Sspon.01G0016750-2B	circadian	CAAAGATATC	829	9	+	Lycopersicon esculentum	cis-acting regulatory element involved in circadian control
LecRK-G003-2	Sspon.01G0016750-2B	circadian	CAAAGATATC	961	9	+	Lycopersicon esculentum	cis-acting regulatory element involved in circadian control
LecRK-G003-2	Sspon.01G0016750-2B	CTAG-motif	ACTAGCAGAA	752	9	-	Avena sativa
LecRK-G003-2	Sspon.01G0016750-2B	DRE core	GCCGAC	1472	6	-	Arabidopsis thaliana
LecRK-G003-2	Sspon.01G0016750-2B	GATA-motif	GATAGGG	560	7	-	Pisum sativum	part of a light responsive element
LecRK-G003-2	Sspon.01G0016750-2B	G-box	TACGTG	156	6	-	Arabidopsis thaliana	cis-acting regulatory element involved in light responsiveness
LecRK-G003-2	Sspon.01G0016750-2B	G-box	TACGTG	781	6	-	Arabidopsis thaliana	cis-acting regulatory element involved in light responsiveness
LecRK-G003-2	Sspon.01G0016750-2B	GT1-motif	GGTTAA	1084	6	+	Arabidopsis thaliana	light responsive element
LecRK-G003-2	Sspon.01G0016750-2B	MBS	CAACTG	437	6	+	Arabidopsis thaliana	MYB binding site involved in drought-inducibility
LecRK-G003-2	Sspon.01G0016750-2B	MBS	CAACTG	878	6	-	Arabidopsis thaliana	MYB binding site involved in drought-inducibility
LecRK-G003-2	Sspon.01G0016750-2B	MYB	CAACTG	437	6	+	Arabidopsis thaliana
LecRK-G003-2	Sspon.01G0016750-2B	MYB	CAACTG	878	6	-	Arabidopsis thaliana
LecRK-G003-2	Sspon.01G0016750-2B	MYB	TAACCA	148	6	-	Arabidopsis thaliana
LecRK-G003-2	Sspon.01G0016750-2B	MYB	CAACAG	440	6	-	Arabidopsis thaliana
LecRK-G003-2	Sspon.01G0016750-2B	MYB	CAACCA	1442	6	+	Arabidopsis thaliana
LecRK-G003-2	Sspon.01G0016750-2B	Myb-binding site	CAACAG	440	6	-	Nicotiana tabacum
LecRK-G003-2	Sspon.01G0016750-2B	MYB-like sequence	TAACCA	148	6	-	Arabidopsis thaliana
LecRK-G003-2	Sspon.01G0016750-2B	MYC	TCTCTTA	1158	7	-	Arabidopsis thaliana
LecRK-G003-2	Sspon.01G0016750-2B	MYC	CATGTG	136	6	-	Arabidopsis thaliana
LecRK-G003-2	Sspon.01G0016750-2B	MYC	CATTTG	359	6	-	Arabidopsis thaliana
LecRK-G003-2	Sspon.01G0016750-2B	MYC	CATGTG	479	6	-	Arabidopsis thaliana
LecRK-G003-2	Sspon.01G0016750-2B	RY-element	CATGCATG	260	8	+	Helianthus annuus	cis-acting regulatory element involved in seed-specific regulation
LecRK-G003-2	Sspon.01G0016750-2B	Sp1	GGGCGG	547	6	+	Oryza sativa	light responsive element
LecRK-G003-2	Sspon.01G0016750-2B	STRE	AGGGG	559	5	-	Arabidopsis thaliana
LecRK-G003-2	Sspon.01G0016750-2B	STRE	AGGGG	773	5	-	Arabidopsis thaliana
LecRK-G003-2	Sspon.01G0016750-2B	STRE	AGGGG	1430	5	+	Arabidopsis thaliana
LecRK-G003-2	Sspon.01G0016750-2B	TATA-box	TATA	143	4	+	Arabidopsis thaliana	core promoter element around -30 of transcription start
LecRK-G003-2	Sspon.01G0016750-2B	TATA-box	TATAA	151	5	-	Arabidopsis thaliana	core promoter element around -30 of transcription start
LecRK-G003-2	Sspon.01G0016750-2B	TATA-box	TATA	152	4	+	Arabidopsis thaliana	core promoter element around -30 of transcription start
LecRK-G003-2	Sspon.01G0016750-2B	TATA-box	TATA	256	4	+	Arabidopsis thaliana	core promoter element around -30 of transcription start
LecRK-G003-2	Sspon.01G0016750-2B	TATA-box	ATATAT	340	6	+	Brassica napus	core promoter element around -30 of transcription start
LecRK-G003-2	Sspon.01G0016750-2B	TATA-box	TATA	341	4	+	Arabidopsis thaliana	core promoter element around -30 of transcription start
LecRK-G003-2	Sspon.01G0016750-2B	TATA-box	TACAAAA	425	7	-	Oryza sativa	core promoter element around -30 of transcription start
LecRK-G003-2	Sspon.01G0016750-2B	TATA-box	TATA	769	4	-	Arabidopsis thaliana	core promoter element around -30 of transcription start
LecRK-G003-2	Sspon.01G0016750-2B	W box	TTGACC	1346	6	+	Arabidopsis thaliana
LecRK-G003-2	Sspon.01G0016750-2B	WRE3	CCACCT	820	6	-	Pisum sativum
LecRK-L002-1	Sspon.01G0018730-1A	AAGAA-motif	gGTAAAGAAA	167	9	+	Avena sativa
LecRK-L002-1	Sspon.01G0018730-1A	A-box	CCGTCC	724	6	+	Petroselinum crispum	cis-acting regulatory element
LecRK-L002-1	Sspon.01G0018730-1A	ABRE	ACGTG	954	5	-	Arabidopsis thaliana	cis-acting element involved in the abscisic acid responsiveness
LecRK-L002-1	Sspon.01G0018730-1A	ABRE	ACGTG	1476	5	-	Arabidopsis thaliana	cis-acting element involved in the abscisic acid responsiveness
LecRK-L002-1	Sspon.01G0018730-1A	ABRE3a	TACGTG	954	6	-	Zea mays
LecRK-L002-1	Sspon.01G0018730-1A	ABRE4	CACGTA	954	6	+	Zea mays
LecRK-L002-1	Sspon.01G0018730-1A	ACE	GACACGTATG	952	9	+	Petroselinum crispum	cis-acting element involved in light responsiveness
LecRK-L002-1	Sspon.01G0018730-1A	AE-box	AGAAACTT	1190	8	-	Arabidopsis thaliana	part of a module for light response
LecRK-L002-1	Sspon.01G0018730-1A	as-1	TGACG	932	5	+	Arabidopsis thaliana
LecRK-L002-1	Sspon.01G0018730-1A	Box II -like sequence	TCCGTGTACCA	868	10	+	Oryza sativa	cis-acting regulatory element
LecRK-L002-1	Sspon.01G0018730-1A	box S	AGCCACC	691	7	-	Arabidopsis thaliana
LecRK-L002-1	Sspon.01G0018730-1A	CAAT-box	CCAAT	135	5	+	Arabidopsis thaliana	common cis-acting element in promoter and enhancer regions
LecRK-L002-1	Sspon.01G0018730-1A	CAAT-box	CAAT	136	4	+	Nicotiana glutinosa
LecRK-L002-1	Sspon.01G0018730-1A	CAAT-box	CAAT	256	4	-	Nicotiana glutinosa
LecRK-L002-1	Sspon.01G0018730-1A	CAAT-box	CCAAT	266	5	+	Arabidopsis thaliana	common cis-acting element in promoter and enhancer regions
LecRK-L002-1	Sspon.01G0018730-1A	CAAT-box	CAAT	267	4	+	Nicotiana glutinosa
LecRK-L002-1	Sspon.01G0018730-1A	CAAT-box	CCAAT	344	5	+	Arabidopsis thaliana	common cis-acting element in promoter and enhancer regions
LecRK-L002-1	Sspon.01G0018730-1A	CAAT-box	CAAT	345	4	+	Nicotiana glutinosa
LecRK-L002-1	Sspon.01G0018730-1A	CAAT-box	CAAT	482	4	-	Nicotiana glutinosa
LecRK-L002-1	Sspon.01G0018730-1A	CAAT-box	CAAAT	672	5	-	Pisum sativum	common cis-acting element in promoter and enhancer regions
LecRK-L002-1	Sspon.01G0018730-1A	CAAT-box	CAAT	782	4	+	Nicotiana glutinosa
LecRK-L002-1	Sspon.01G0018730-1A	CAAT-box	CCAAT	845	5	+	Arabidopsis thaliana	common cis-acting element in promoter and enhancer regions
LecRK-L002-1	Sspon.01G0018730-1A	CAAT-box	CAAT	846	4	+	Nicotiana glutinosa
LecRK-L002-1	Sspon.01G0018730-1A	CAAT-box	CAAAT	928	5	+	Pisum sativum	common cis-acting element in promoter and enhancer regions
LecRK-L002-1	Sspon.01G0018730-1A	CAAT-box	CAAT	971	4	-	Nicotiana glutinosa
LecRK-L002-1	Sspon.01G0018730-1A	CAAT-box	CAAT	1340	4	+	Nicotiana glutinosa
LecRK-L002-1	Sspon.01G0018730-1A	CAAT-box	CCAAT	1375	5	-	Arabidopsis thaliana	common cis-acting element in promoter and enhancer regions
LecRK-L002-1	Sspon.01G0018730-1A	CAAT-box	CCAAT	1394	5	+	Arabidopsis thaliana	common cis-acting element in promoter and enhancer regions
LecRK-L002-1	Sspon.01G0018730-1A	CAAT-box	CAAT	1395	4	+	Nicotiana glutinosa
LecRK-L002-1	Sspon.01G0018730-1A	CAT-box	GCCACT	363	6	-	Arabidopsis thaliana	cis-acting regulatory element related to meristem expression
LecRK-L002-1	Sspon.01G0018730-1A	CAT-box	GCCACT	499	6	+	Arabidopsis thaliana	cis-acting regulatory element related to meristem expression
LecRK-L002-1	Sspon.01G0018730-1A	CCAAT-box	CAACGG	493	6	-	Hordeum vulgare	MYBHv1 binding site
LecRK-L002-1	Sspon.01G0018730-1A	CCAAT-box	CAACGG	1380	6	-	Hordeum vulgare	MYBHv1 binding site
LecRK-L002-1	Sspon.01G0018730-1A	CCGTCC-box	CCGTCC	724	6	+	Petroselinum hortense
LecRK-L002-1	Sspon.01G0018730-1A	CGTCA-motif	CGTCA	932	5	-	Hordeum vulgare	cis-acting regulatory element involved in the MeJA-responsiveness
LecRK-L002-1	Sspon.01G0018730-1A	DRE core	GCCGAC	436	6	+	Arabidopsis thaliana
LecRK-L002-1	Sspon.01G0018730-1A	GATA-motif	AAGGATAAGG	584	9	-	Solanum tuberosum	part of a light responsive element
LecRK-L002-1	Sspon.01G0018730-1A	GATA-motif	AAGGATAAGG	752	9	-	Solanum tuberosum	part of a light responsive element
LecRK-L002-1	Sspon.01G0018730-1A	G-box	CACGAC	519	6	+	Zea mays	cis-acting regulatory element involved in light responsiveness
LecRK-L002-1	Sspon.01G0018730-1A	G-box	TACGTG	954	6	-	Arabidopsis thaliana	cis-acting regulatory element involved in light responsiveness
LecRK-L002-1	Sspon.01G0018730-1A	G-box	TAAACGTG	1476	8	-	Brassica oleracea	cis-acting regulatory element involved in light responsiveness
LecRK-L002-1	Sspon.01G0018730-1A	G-Box	CACGTT	1476	6	+	Pisum sativum	cis-acting regulatory element involved in light responsiveness
LecRK-L002-1	Sspon.01G0018730-1A	GT1-motif	GGTTAA	748	6	-	Arabidopsis thaliana	light responsive element
LecRK-L002-1	Sspon.01G0018730-1A	I-box	TAGATAACC	148	9	+	Pisum sativum	part of a light responsive element
LecRK-L002-1	Sspon.01G0018730-1A	LTR	CCGAAA	602	6	+	Hordeum vulgare	cis-acting element involved in low-temperature responsiveness
LecRK-L002-1	Sspon.01G0018730-1A	MBS	CAACTG	1319	6	-	Arabidopsis thaliana	MYB binding site involved in drought-inducibility
LecRK-L002-1	Sspon.01G0018730-1A	MRE	AACCTAA	292	7	-	Petroselinum crispum	MYB binding site involved in light responsiveness
LecRK-L002-1	Sspon.01G0018730-1A	MSA-like	(T/C)C(T/C)AACGG(T/C)(T/C)A	1377	9	-	Catharanthus roseus	cis-acting element involved in cell cycle regulation
LecRK-L002-1	Sspon.01G0018730-1A	MYB	TAACCA	152	6	+	Arabidopsis thaliana
LecRK-L002-1	Sspon.01G0018730-1A	MYB	CAACCA	890	6	-	Arabidopsis thaliana
LecRK-L002-1	Sspon.01G0018730-1A	MYB	TAACTG	245	6	+	Arabidopsis thaliana
LecRK-L002-1	Sspon.01G0018730-1A	MYB	CAACTG	1319	6	-	Arabidopsis thaliana
LecRK-L002-1	Sspon.01G0018730-1A	MYB recognition site	CCGTTG	493	6	+	Arabidopsis thaliana
LecRK-L002-1	Sspon.01G0018730-1A	MYB recognition site	CCGTTG	1380	6	+	Arabidopsis thaliana
LecRK-L002-1	Sspon.01G0018730-1A	MYB-like sequence	TAACCA	152	6	+	Arabidopsis thaliana
LecRK-L002-1	Sspon.01G0018730-1A	MYC	CATTTG	671	6	+	Arabidopsis thaliana
LecRK-L002-1	Sspon.01G0018730-1A	MYC	CATTTG	928	6	-	Arabidopsis thaliana
LecRK-L002-1	Sspon.01G0018730-1A	MYC	CATGTG	1051	6	-	Arabidopsis thaliana
LecRK-L002-1	Sspon.01G0018730-1A	P-box	CCTTTTG	1081	7	-	Oryza sativa	gibberellin-responsive element
LecRK-L002-1	Sspon.01G0018730-1A	P-box	CCTTTTG	1268	7	-	Oryza sativa	gibberellin-responsive element
LecRK-L002-1	Sspon.01G0018730-1A	STRE	AGGGG	276	5	-	Arabidopsis thaliana
LecRK-L002-1	Sspon.01G0018730-1A	STRE	AGGGG	417	5	+	Arabidopsis thaliana
LecRK-L002-1	Sspon.01G0018730-1A	TATA-box	TATAAATA	964	8	-	Daucus carota	core promoter element around -30 of transcription start
LecRK-L002-1	Sspon.01G0018730-1A	TATA-box	TATAAAT	965	7	-	Brassica juncea	core promoter element around -30 of transcription start
LecRK-L002-1	Sspon.01G0018730-1A	TATA-box	TATAAA	966	6	-	Helianthus annuus	core promoter element around -30 of transcription start
LecRK-L002-1	Sspon.01G0018730-1A	TATA-box	TATAA	967	5	-	Arabidopsis thaliana	core promoter element around -30 of transcription start
LecRK-L002-1	Sspon.01G0018730-1A	TATA-box	TATA	968	4	-	Arabidopsis thaliana	core promoter element around -30 of transcription start
LecRK-L002-1	Sspon.01G0018730-1A	TATA-box	TACAAAA	1079	7	+	Oryza sativa	core promoter element around -30 of transcription start
LecRK-L002-1	Sspon.01G0018730-1A	TATA-box	TATAAA	1480	6	-	Helianthus annuus	core promoter element around -30 of transcription start
LecRK-L002-1	Sspon.01G0018730-1A	TATA-box	TATAA	1481	5	-	Arabidopsis thaliana	core promoter element around -30 of transcription start
LecRK-L002-1	Sspon.01G0018730-1A	TATA-box	TATA	1482	4	-	Arabidopsis thaliana	core promoter element around -30 of transcription start
LecRK-L002-1	Sspon.01G0018730-1A	TCT-motif	TCTTAC	377	6	+	Arabidopsis thaliana	part of a light responsive element
LecRK-L002-1	Sspon.01G0018730-1A	TGACG-motif	TGACG	932	5	+	Hordeum vulgare	cis-acting regulatory element involved in the MeJA-responsiveness
LecRK-L002-1	Sspon.01G0018730-1A	TGA-element	AACGAC	162	6	+	Brassica oleracea	auxin-responsive element
LecRK-L002-1	Sspon.01G0018730-1A	WRE3	CCACCT	553	6	+	Pisum sativum
LecRK-L002-2	Sspon.01G0018730-1P	AAGAA-motif	gGTAAAGAAA	175	9	+	Avena sativa
LecRK-L002-2	Sspon.01G0018730-1P	A-box	CCGTCC	732	6	+	Petroselinum crispum	cis-acting regulatory element
LecRK-L002-2	Sspon.01G0018730-1P	ABRE	ACGTG	962	5	-	Arabidopsis thaliana	cis-acting element involved in the abscisic acid responsiveness
LecRK-L002-2	Sspon.01G0018730-1P	ABRE	ACGTG	1480	5	-	Arabidopsis thaliana	cis-acting element involved in the abscisic acid responsiveness
LecRK-L002-2	Sspon.01G0018730-1P	ABRE3a	TACGTG	962	6	-	Zea mays
LecRK-L002-2	Sspon.01G0018730-1P	ABRE4	CACGTA	962	6	+	Zea mays
LecRK-L002-2	Sspon.01G0018730-1P	ACE	GACACGTATG	960	9	+	Petroselinum crispum	cis-acting element involved in light responsiveness
LecRK-L002-2	Sspon.01G0018730-1P	AE-box	AGAAACTT	1199	8	-	Arabidopsis thaliana	part of a module for light response
LecRK-L002-2	Sspon.01G0018730-1P	as-1	TGACG	940	5	+	Arabidopsis thaliana
LecRK-L002-2	Sspon.01G0018730-1P	Box II -like sequence	TCCGTGTACCA	876	10	+	Oryza sativa	cis-acting regulatory element
LecRK-L002-2	Sspon.01G0018730-1P	box S	AGCCACC	699	7	-	Arabidopsis thaliana
LecRK-L002-2	Sspon.01G0018730-1P	CAAT-box	CCAAT	143	5	+	Arabidopsis thaliana	common cis-acting element in promoter and enhancer regions
LecRK-L002-2	Sspon.01G0018730-1P	CAAT-box	CAAT	144	4	+	Nicotiana glutinosa
LecRK-L002-2	Sspon.01G0018730-1P	CAAT-box	CAAT	264	4	-	Nicotiana glutinosa
LecRK-L002-2	Sspon.01G0018730-1P	CAAT-box	CCAAT	274	5	+	Arabidopsis thaliana	common cis-acting element in promoter and enhancer regions
LecRK-L002-2	Sspon.01G0018730-1P	CAAT-box	CAAT	275	4	+	Nicotiana glutinosa
LecRK-L002-2	Sspon.01G0018730-1P	CAAT-box	CCAAT	352	5	+	Arabidopsis thaliana	common cis-acting element in promoter and enhancer regions
LecRK-L002-2	Sspon.01G0018730-1P	CAAT-box	CAAT	353	4	+	Nicotiana glutinosa
LecRK-L002-2	Sspon.01G0018730-1P	CAAT-box	CAAT	490	4	-	Nicotiana glutinosa
LecRK-L002-2	Sspon.01G0018730-1P	CAAT-box	CAAAT	680	5	-	Pisum sativum	common cis-acting element in promoter and enhancer regions
LecRK-L002-2	Sspon.01G0018730-1P	CAAT-box	CAAT	790	4	+	Nicotiana glutinosa
LecRK-L002-2	Sspon.01G0018730-1P	CAAT-box	CCAAT	853	5	+	Arabidopsis thaliana	common cis-acting element in promoter and enhancer regions
LecRK-L002-2	Sspon.01G0018730-1P	CAAT-box	CAAT	854	4	+	Nicotiana glutinosa
LecRK-L002-2	Sspon.01G0018730-1P	CAAT-box	CAAAT	936	5	+	Pisum sativum	common cis-acting element in promoter and enhancer regions
LecRK-L002-2	Sspon.01G0018730-1P	CAAT-box	CAAT	979	4	-	Nicotiana glutinosa
LecRK-L002-2	Sspon.01G0018730-1P	CAAT-box	CAAT	1348	4	+	Nicotiana glutinosa
LecRK-L002-2	Sspon.01G0018730-1P	CAAT-box	CCAAT	1383	5	-	Arabidopsis thaliana	common cis-acting element in promoter and enhancer regions
LecRK-L002-2	Sspon.01G0018730-1P	CAAT-box	CCAAT	1402	5	+	Arabidopsis thaliana	common cis-acting element in promoter and enhancer regions
LecRK-L002-2	Sspon.01G0018730-1P	CAAT-box	CAAT	1403	4	+	Nicotiana glutinosa
LecRK-L002-2	Sspon.01G0018730-1P	CAT-box	GCCACT	371	6	-	Arabidopsis thaliana	cis-acting regulatory element related to meristem expression
LecRK-L002-2	Sspon.01G0018730-1P	CAT-box	GCCACT	507	6	+	Arabidopsis thaliana	cis-acting regulatory element related to meristem expression
LecRK-L002-2	Sspon.01G0018730-1P	CCAAT-box	CAACGG	501	6	-	Hordeum vulgare	MYBHv1 binding site
LecRK-L002-2	Sspon.01G0018730-1P	CCAAT-box	CAACGG	1388	6	-	Hordeum vulgare	MYBHv1 binding site
LecRK-L002-2	Sspon.01G0018730-1P	CCGTCC-box	CCGTCC	732	6	+	Petroselinum hortense
LecRK-L002-2	Sspon.01G0018730-1P	CGTCA-motif	CGTCA	940	5	-	Hordeum vulgare	cis-acting regulatory element involved in the MeJA-responsiveness
LecRK-L002-2	Sspon.01G0018730-1P	DRE core	GCCGAC	444	6	+	Arabidopsis thaliana
LecRK-L002-2	Sspon.01G0018730-1P	GATA-motif	AAGGATAAGG	592	9	-	Solanum tuberosum	part of a light responsive element
LecRK-L002-2	Sspon.01G0018730-1P	GATA-motif	AAGGATAAGG	760	9	-	Solanum tuberosum	part of a light responsive element
LecRK-L002-2	Sspon.01G0018730-1P	G-Box	CACGTT	1480	6	+	Pisum sativum	cis-acting regulatory element involved in light responsiveness
LecRK-L002-2	Sspon.01G0018730-1P	G-box	CACGAC	527	6	+	Zea mays	cis-acting regulatory element involved in light responsiveness
LecRK-L002-2	Sspon.01G0018730-1P	G-box	TACGTG	962	6	-	Arabidopsis thaliana	cis-acting regulatory element involved in light responsiveness
LecRK-L002-2	Sspon.01G0018730-1P	G-box	TAAACGTG	1480	8	-	Brassica oleracea	cis-acting regulatory element involved in light responsiveness
LecRK-L002-2	Sspon.01G0018730-1P	GT1-motif	GGTTAA	756	6	-	Arabidopsis thaliana	light responsive element
LecRK-L002-2	Sspon.01G0018730-1P	I-box	TAGATAACC	156	9	+	Pisum sativum	part of a light responsive element
LecRK-L002-2	Sspon.01G0018730-1P	LTR	CCGAAA	610	6	+	Hordeum vulgare	cis-acting element involved in low-temperature responsiveness
LecRK-L002-2	Sspon.01G0018730-1P	MBS	CAACTG	1327	6	-	Arabidopsis thaliana	MYB binding site involved in drought-inducibility
LecRK-L002-2	Sspon.01G0018730-1P	MRE	AACCTAA	300	7	-	Petroselinum crispum	MYB binding site involved in light responsiveness
LecRK-L002-2	Sspon.01G0018730-1P	MSA-like	(T/C)C(T/C)AACGG(T/C)(T/C)A	1385	9	-	Catharanthus roseus	cis-acting element involved in cell cycle regulation
LecRK-L002-2	Sspon.01G0018730-1P	MYB	TAACTG	253	6	+	Arabidopsis thaliana
LecRK-L002-2	Sspon.01G0018730-1P	MYB	CAACTG	1327	6	-	Arabidopsis thaliana
LecRK-L002-2	Sspon.01G0018730-1P	MYB	TAACCA	160	6	+	Arabidopsis thaliana
LecRK-L002-2	Sspon.01G0018730-1P	MYB	CAACCA	898	6	-	Arabidopsis thaliana
LecRK-L002-2	Sspon.01G0018730-1P	MYB recognition site	CCGTTG	501	6	+	Arabidopsis thaliana
LecRK-L002-2	Sspon.01G0018730-1P	MYB recognition site	CCGTTG	1388	6	+	Arabidopsis thaliana
LecRK-L002-2	Sspon.01G0018730-1P	MYB-like sequence	TAACCA	160	6	+	Arabidopsis thaliana
LecRK-L002-2	Sspon.01G0018730-1P	MYC	CATTTG	679	6	+	Arabidopsis thaliana
LecRK-L002-2	Sspon.01G0018730-1P	MYC	CATTTG	936	6	-	Arabidopsis thaliana
LecRK-L002-2	Sspon.01G0018730-1P	MYC	CATGTG	1059	6	-	Arabidopsis thaliana
LecRK-L002-2	Sspon.01G0018730-1P	P-box	CCTTTTG	1089	7	-	Oryza sativa	gibberellin-responsive element
LecRK-L002-2	Sspon.01G0018730-1P	P-box	CCTTTTG	1276	7	-	Oryza sativa	gibberellin-responsive element
LecRK-L002-2	Sspon.01G0018730-1P	STRE	AGGGG	284	5	-	Arabidopsis thaliana
LecRK-L002-2	Sspon.01G0018730-1P	STRE	AGGGG	425	5	+	Arabidopsis thaliana
LecRK-L002-2	Sspon.01G0018730-1P	TATA-box	ATTATA	46	6	+	Brassica napus	core promoter element around -30 of transcription start
LecRK-L002-2	Sspon.01G0018730-1P	TATA-box	TATAA	47	5	-	Arabidopsis thaliana	core promoter element around -30 of transcription start
LecRK-L002-2	Sspon.01G0018730-1P	TATA-box	TATA	48	4	+	Arabidopsis thaliana	core promoter element around -30 of transcription start
LecRK-L002-2	Sspon.01G0018730-1P	TATA-box	TATA	251	4	+	Arabidopsis thaliana	core promoter element around -30 of transcription start
LecRK-L002-2	Sspon.01G0018730-1P	TATA-box	TATAAATA	972	8	-	Daucus carota	core promoter element around -30 of transcription start
LecRK-L002-2	Sspon.01G0018730-1P	TATA-box	TATAAAT	973	7	-	Brassica juncea	core promoter element around -30 of transcription start
LecRK-L002-2	Sspon.01G0018730-1P	TATA-box	TATAAA	974	6	-	Helianthus annuus	core promoter element around -30 of transcription start
LecRK-L002-2	Sspon.01G0018730-1P	TATA-box	TATAA	975	5	-	Arabidopsis thaliana	core promoter element around -30 of transcription start
LecRK-L002-2	Sspon.01G0018730-1P	TATA-box	TATA	976	4	-	Arabidopsis thaliana	core promoter element around -30 of transcription start
LecRK-L002-2	Sspon.01G0018730-1P	TATA-box	TACAAAA	1087	7	+	Oryza sativa	core promoter element around -30 of transcription start
LecRK-L002-2	Sspon.01G0018730-1P	TATA-box	TATAAA	1484	6	-	Helianthus annuus	core promoter element around -30 of transcription start
LecRK-L002-2	Sspon.01G0018730-1P	TATA-box	TATAA	1485	5	-	Arabidopsis thaliana	core promoter element around -30 of transcription start
LecRK-L002-2	Sspon.01G0018730-1P	TATA-box	TATA	1486	4	-	Arabidopsis thaliana	core promoter element around -30 of transcription start
LecRK-L002-2	Sspon.01G0018730-1P	TCT-motif	TCTTAC	385	6	+	Arabidopsis thaliana	part of a light responsive element
LecRK-L002-2	Sspon.01G0018730-1P	TGACG-motif	TGACG	940	5	+	Hordeum vulgare	cis-acting regulatory element involved in the MeJA-responsiveness
LecRK-L002-2	Sspon.01G0018730-1P	TGA-element	AACGAC	170	6	+	Brassica oleracea	auxin-responsive element
LecRK-L002-2	Sspon.01G0018730-1P	WRE3	CCACCT	561	6	+	Pisum sativum
LecRK-L002-3	Sspon.01G0018730-2B	AAGAA-motif	gGTAAAGAAA	173	9	+	Avena sativa
LecRK-L002-3	Sspon.01G0018730-2B	A-box	CCGTCC	729	6	+	Petroselinum crispum	cis-acting regulatory element
LecRK-L002-3	Sspon.01G0018730-2B	ABRE	ACGTG	959	5	-	Arabidopsis thaliana	cis-acting element involved in the abscisic acid responsiveness
LecRK-L002-3	Sspon.01G0018730-2B	ABRE	ACGTG	1478	5	-	Arabidopsis thaliana	cis-acting element involved in the abscisic acid responsiveness
LecRK-L002-3	Sspon.01G0018730-2B	ABRE3a	TACGTG	959	6	-	Zea mays
LecRK-L002-3	Sspon.01G0018730-2B	ABRE4	CACGTA	959	6	+	Zea mays
LecRK-L002-3	Sspon.01G0018730-2B	ACE	GACACGTATG	957	9	+	Petroselinum crispum	cis-acting element involved in light responsiveness
LecRK-L002-3	Sspon.01G0018730-2B	AE-box	AGAAACTT	1197	8	-	Arabidopsis thaliana	part of a module for light response
LecRK-L002-3	Sspon.01G0018730-2B	as-1	TGACG	937	5	+	Arabidopsis thaliana
LecRK-L002-3	Sspon.01G0018730-2B	Box II -like sequence	TCCGTGTACCA	873	10	+	Oryza sativa	cis-acting regulatory element
LecRK-L002-3	Sspon.01G0018730-2B	box S	AGCCACC	696	7	-	Arabidopsis thaliana
LecRK-L002-3	Sspon.01G0018730-2B	CAAT-box	CCAAT	141	5	+	Arabidopsis thaliana	common cis-acting element in promoter and enhancer regions
LecRK-L002-3	Sspon.01G0018730-2B	CAAT-box	CAAT	142	4	+	Nicotiana glutinosa
LecRK-L002-3	Sspon.01G0018730-2B	CAAT-box	CAAT	262	4	-	Nicotiana glutinosa
LecRK-L002-3	Sspon.01G0018730-2B	CAAT-box	CCAAT	272	5	+	Arabidopsis thaliana	common cis-acting element in promoter and enhancer regions
LecRK-L002-3	Sspon.01G0018730-2B	CAAT-box	CAAT	273	4	+	Nicotiana glutinosa
LecRK-L002-3	Sspon.01G0018730-2B	CAAT-box	CCAAT	351	5	+	Arabidopsis thaliana	common cis-acting element in promoter and enhancer regions
LecRK-L002-3	Sspon.01G0018730-2B	CAAT-box	CAAT	352	4	+	Nicotiana glutinosa
LecRK-L002-3	Sspon.01G0018730-2B	CAAT-box	CAAT	488	4	-	Nicotiana glutinosa
LecRK-L002-3	Sspon.01G0018730-2B	CAAT-box	CAAAT	677	5	-	Pisum sativum	common cis-acting element in promoter and enhancer regions
LecRK-L002-3	Sspon.01G0018730-2B	CAAT-box	CAAT	787	4	+	Nicotiana glutinosa
LecRK-L002-3	Sspon.01G0018730-2B	CAAT-box	CCAAT	850	5	+	Arabidopsis thaliana	common cis-acting element in promoter and enhancer regions
LecRK-L002-3	Sspon.01G0018730-2B	CAAT-box	CAAT	851	4	+	Nicotiana glutinosa
LecRK-L002-3	Sspon.01G0018730-2B	CAAT-box	CAAAT	933	5	+	Pisum sativum	common cis-acting element in promoter and enhancer regions
LecRK-L002-3	Sspon.01G0018730-2B	CAAT-box	CAAT	976	4	-	Nicotiana glutinosa
LecRK-L002-3	Sspon.01G0018730-2B	CAAT-box	CAAT	1346	4	+	Nicotiana glutinosa
LecRK-L002-3	Sspon.01G0018730-2B	CAAT-box	CCAAT	1381	5	-	Arabidopsis thaliana	common cis-acting element in promoter and enhancer regions
LecRK-L002-3	Sspon.01G0018730-2B	CAAT-box	CCAAT	1400	5	+	Arabidopsis thaliana	common cis-acting element in promoter and enhancer regions
LecRK-L002-3	Sspon.01G0018730-2B	CAAT-box	CAAT	1401	4	+	Nicotiana glutinosa
LecRK-L002-3	Sspon.01G0018730-2B	CAT-box	GCCACT	370	6	-	Arabidopsis thaliana	cis-acting regulatory element related to meristem expression
LecRK-L002-3	Sspon.01G0018730-2B	CAT-box	GCCACT	504	6	+	Arabidopsis thaliana	cis-acting regulatory element related to meristem expression
LecRK-L002-3	Sspon.01G0018730-2B	CCAAT-box	CAACGG	498	6	-	Hordeum vulgare	MYBHv1 binding site
LecRK-L002-3	Sspon.01G0018730-2B	CCAAT-box	CAACGG	1386	6	-	Hordeum vulgare	MYBHv1 binding site
LecRK-L002-3	Sspon.01G0018730-2B	CCGTCC-box	CCGTCC	729	6	+	Petroselinum hortense
LecRK-L002-3	Sspon.01G0018730-2B	CGTCA-motif	CGTCA	937	5	-	Hordeum vulgare	cis-acting regulatory element involved in the MeJA-responsiveness
LecRK-L002-3	Sspon.01G0018730-2B	DRE core	GCCGAC	442	6	+	Arabidopsis thaliana
LecRK-L002-3	Sspon.01G0018730-2B	GATA-motif	AAGGATAAGG	589	9	-	Solanum tuberosum	part of a light responsive element
LecRK-L002-3	Sspon.01G0018730-2B	GATA-motif	AAGGATAAGG	757	9	-	Solanum tuberosum	part of a light responsive element
LecRK-L002-3	Sspon.01G0018730-2B	G-box	CACGAC	524	6	+	Zea mays	cis-acting regulatory element involved in light responsiveness
LecRK-L002-3	Sspon.01G0018730-2B	G-box	TACGTG	959	6	-	Arabidopsis thaliana	cis-acting regulatory element involved in light responsiveness
LecRK-L002-3	Sspon.01G0018730-2B	G-box	TAAACGTG	1478	8	-	Brassica oleracea	cis-acting regulatory element involved in light responsiveness
LecRK-L002-3	Sspon.01G0018730-2B	G-Box	CACGTT	1478	6	+	Pisum sativum	cis-acting regulatory element involved in light responsiveness
LecRK-L002-3	Sspon.01G0018730-2B	GT1-motif	GGTTAA	753	6	-	Arabidopsis thaliana	light responsive element
LecRK-L002-3	Sspon.01G0018730-2B	I-box	TAGATAACC	154	9	+	Pisum sativum	part of a light responsive element
LecRK-L002-3	Sspon.01G0018730-2B	LTR	CCGAAA	607	6	+	Hordeum vulgare	cis-acting element involved in low-temperature responsiveness
LecRK-L002-3	Sspon.01G0018730-2B	MBS	CAACTG	1325	6	-	Arabidopsis thaliana	MYB binding site involved in drought-inducibility
LecRK-L002-3	Sspon.01G0018730-2B	MRE	AACCTAA	298	7	-	Petroselinum crispum	MYB binding site involved in light responsiveness
LecRK-L002-3	Sspon.01G0018730-2B	MSA-like	(T/C)C(T/C)AACGG(T/C)(T/C)A	1383	9	-	Catharanthus roseus	cis-acting element involved in cell cycle regulation
LecRK-L002-3	Sspon.01G0018730-2B	MYB	TAACCA	158	6	+	Arabidopsis thaliana
LecRK-L002-3	Sspon.01G0018730-2B	MYB	CAACCA	895	6	-	Arabidopsis thaliana
LecRK-L002-3	Sspon.01G0018730-2B	MYB	TAACTG	251	6	+	Arabidopsis thaliana
LecRK-L002-3	Sspon.01G0018730-2B	MYB	CAACTG	1325	6	-	Arabidopsis thaliana
LecRK-L002-3	Sspon.01G0018730-2B	MYB recognition site	CCGTTG	498	6	+	Arabidopsis thaliana
LecRK-L002-3	Sspon.01G0018730-2B	MYB recognition site	CCGTTG	1386	6	+	Arabidopsis thaliana
LecRK-L002-3	Sspon.01G0018730-2B	MYB-like sequence	TAACCA	158	6	+	Arabidopsis thaliana
LecRK-L002-3	Sspon.01G0018730-2B	MYC	CATTTG	676	6	+	Arabidopsis thaliana
LecRK-L002-3	Sspon.01G0018730-2B	MYC	CATTTG	933	6	-	Arabidopsis thaliana
LecRK-L002-3	Sspon.01G0018730-2B	MYC	CATGTG	1056	6	-	Arabidopsis thaliana
LecRK-L002-3	Sspon.01G0018730-2B	P-box	CCTTTTG	1274	7	-	Oryza sativa	gibberellin-responsive element
LecRK-L002-3	Sspon.01G0018730-2B	STRE	AGGGG	282	5	-	Arabidopsis thaliana
LecRK-L002-3	Sspon.01G0018730-2B	TATA-box	ATTATA	44	6	+	Brassica napus	core promoter element around -30 of transcription start
LecRK-L002-3	Sspon.01G0018730-2B	TATA-box	TATAA	45	5	-	Arabidopsis thaliana	core promoter element around -30 of transcription start
LecRK-L002-3	Sspon.01G0018730-2B	TATA-box	TATA	46	4	+	Arabidopsis thaliana	core promoter element around -30 of transcription start
LecRK-L002-3	Sspon.01G0018730-2B	TATA-box	TATA	249	4	+	Arabidopsis thaliana	core promoter element around -30 of transcription start
LecRK-L002-3	Sspon.01G0018730-2B	TATA-box	TATAAATA	969	8	-	Daucus carota	core promoter element around -30 of transcription start
LecRK-L002-3	Sspon.01G0018730-2B	TATA-box	TATAAAT	970	7	-	Brassica juncea	core promoter element around -30 of transcription start
LecRK-L002-3	Sspon.01G0018730-2B	TATA-box	TATAAA	971	6	-	Helianthus annuus	core promoter element around -30 of transcription start
LecRK-L002-3	Sspon.01G0018730-2B	TATA-box	TATAA	972	5	-	Arabidopsis thaliana	core promoter element around -30 of transcription start
LecRK-L002-3	Sspon.01G0018730-2B	TATA-box	TATA	973	4	-	Arabidopsis thaliana	core promoter element around -30 of transcription start
LecRK-L002-3	Sspon.01G0018730-2B	TATA-box	TATAAA	1482	6	-	Helianthus annuus	core promoter element around -30 of transcription start
LecRK-L002-3	Sspon.01G0018730-2B	TATA-box	TATAA	1483	5	-	Arabidopsis thaliana	core promoter element around -30 of transcription start
LecRK-L002-3	Sspon.01G0018730-2B	TATA-box	TATA	1484	4	-	Arabidopsis thaliana	core promoter element around -30 of transcription start
LecRK-L002-3	Sspon.01G0018730-2B	TCT-motif	TCTTAC	384	6	+	Arabidopsis thaliana	part of a light responsive element
LecRK-L002-3	Sspon.01G0018730-2B	TGACG-motif	TGACG	937	5	+	Hordeum vulgare	cis-acting regulatory element involved in the MeJA-responsiveness
LecRK-L002-3	Sspon.01G0018730-2B	TGA-element	AACGAC	168	6	+	Brassica oleracea	auxin-responsive element
LecRK-L002-3	Sspon.01G0018730-2B	WRE3	CCACCT	558	6	+	Pisum sativum
LecRK-L002-4	Sspon.01G0018730-4D	3-AF1 binding site	TAAGAGAGGAA	1091	10	-	Solanum tuberosum	light responsive element
LecRK-L002-4	Sspon.01G0018730-4D	AAGAA-motif	gGTAAAGAAA	1222	9	+	Avena sativa
LecRK-L002-4	Sspon.01G0018730-4D	A-box	CCGTCC	237	6	-	Petroselinum crispum	cis-acting regulatory element
LecRK-L002-4	Sspon.01G0018730-4D	A-box	CCGTCC	1123	6	-	Petroselinum crispum	cis-acting regulatory element
LecRK-L002-4	Sspon.01G0018730-4D	ABRE	ACGTG	923	5	-	Arabidopsis thaliana	cis-acting element involved in the abscisic acid responsiveness
LecRK-L002-4	Sspon.01G0018730-4D	ABRE	ACGTG	1056	5	+	Arabidopsis thaliana	cis-acting element involved in the abscisic acid responsiveness
LecRK-L002-4	Sspon.01G0018730-4D	ABRE3a	TACGTG	923	6	-	Zea mays
LecRK-L002-4	Sspon.01G0018730-4D	ABRE4	CACGTA	923	6	+	Zea mays
LecRK-L002-4	Sspon.01G0018730-4D	AE-box	AGAAACAA	293	8	-	Arabidopsis thaliana	part of a module for light response
LecRK-L002-4	Sspon.01G0018730-4D	AE-box	AGAAACAA	983	8	-	Arabidopsis thaliana	part of a module for light response
LecRK-L002-4	Sspon.01G0018730-4D	ARE	AAACCA	599	6	-	Zea mays	cis-acting regulatory element essential for the anaerobic induction
LecRK-L002-4	Sspon.01G0018730-4D	Box 4	ATTAAT	349	6	+	Petroselinum crispum	part of a conserved DNA module involved in light responsiveness
LecRK-L002-4	Sspon.01G0018730-4D	CAAT-box	CAAT	33	4	-	Nicotiana glutinosa
LecRK-L002-4	Sspon.01G0018730-4D	CAAT-box	CAAAT	58	5	+	Pisum sativum	common cis-acting element in promoter and enhancer regions
LecRK-L002-4	Sspon.01G0018730-4D	CAAT-box	CCAAT	70	5	+	Arabidopsis thaliana	common cis-acting element in promoter and enhancer regions
LecRK-L002-4	Sspon.01G0018730-4D	CAAT-box	CAAT	71	4	+	Nicotiana glutinosa
LecRK-L002-4	Sspon.01G0018730-4D	CAAT-box	CAAT	150	4	+	Nicotiana glutinosa
LecRK-L002-4	Sspon.01G0018730-4D	CAAT-box	CAAAT	193	5	+	Pisum sativum	common cis-acting element in promoter and enhancer regions
LecRK-L002-4	Sspon.01G0018730-4D	CAAT-box	CAAT	256	4	+	Nicotiana glutinosa
LecRK-L002-4	Sspon.01G0018730-4D	CAAT-box	CAAAT	286	5	-	Pisum sativum	common cis-acting element in promoter and enhancer regions
LecRK-L002-4	Sspon.01G0018730-4D	CAAT-box	CAAT	427	4	+	Nicotiana glutinosa
LecRK-L002-4	Sspon.01G0018730-4D	CAAT-box	CAAAT	437	5	-	Pisum sativum	common cis-acting element in promoter and enhancer regions
LecRK-L002-4	Sspon.01G0018730-4D	CAAT-box	CAAT	512	4	-	Nicotiana glutinosa
LecRK-L002-4	Sspon.01G0018730-4D	CAAT-box	CCAAT	533	5	+	Arabidopsis thaliana	common cis-acting element in promoter and enhancer regions
LecRK-L002-4	Sspon.01G0018730-4D	CAAT-box	CAAT	534	4	+	Nicotiana glutinosa
LecRK-L002-4	Sspon.01G0018730-4D	CAAT-box	CAAT	561	4	+	Nicotiana glutinosa
LecRK-L002-4	Sspon.01G0018730-4D	CAAT-box	CAAT	571	4	-	Nicotiana glutinosa
LecRK-L002-4	Sspon.01G0018730-4D	CAAT-box	CAAAT	617	5	+	Pisum sativum	common cis-acting element in promoter and enhancer regions
LecRK-L002-4	Sspon.01G0018730-4D	CAAT-box	CCAAT	655	5	+	Arabidopsis thaliana	common cis-acting element in promoter and enhancer regions
LecRK-L002-4	Sspon.01G0018730-4D	CAAT-box	CAAT	656	4	+	Nicotiana glutinosa
LecRK-L002-4	Sspon.01G0018730-4D	CAAT-box	CAAAT	794	5	+	Pisum sativum	common cis-acting element in promoter and enhancer regions
LecRK-L002-4	Sspon.01G0018730-4D	CAAT-box	CCAAT	878	5	+	Arabidopsis thaliana	common cis-acting element in promoter and enhancer regions
LecRK-L002-4	Sspon.01G0018730-4D	CAAT-box	CAAT	879	4	+	Nicotiana glutinosa
LecRK-L002-4	Sspon.01G0018730-4D	CAAT-box	CAAT	948	4	-	Nicotiana glutinosa
LecRK-L002-4	Sspon.01G0018730-4D	CAAT-box	CAAAT	961	5	-	Pisum sativum	common cis-acting element in promoter and enhancer regions
LecRK-L002-4	Sspon.01G0018730-4D	CAAT-box	CAAT	982	4	-	Nicotiana glutinosa
LecRK-L002-4	Sspon.01G0018730-4D	CAAT-box	CAAT	1027	4	-	Nicotiana glutinosa
LecRK-L002-4	Sspon.01G0018730-4D	CAAT-box	CAAAT	1258	5	-	Pisum sativum	common cis-acting element in promoter and enhancer regions
LecRK-L002-4	Sspon.01G0018730-4D	CAAT-box	CAAT	1266	4	-	Nicotiana glutinosa
LecRK-L002-4	Sspon.01G0018730-4D	CAAT-box	CAAT	1408	4	+	Nicotiana glutinosa
LecRK-L002-4	Sspon.01G0018730-4D	CAAT-box	CCAAT	1412	5	+	Arabidopsis thaliana	common cis-acting element in promoter and enhancer regions
LecRK-L002-4	Sspon.01G0018730-4D	CAAT-box	CAAT	1413	4	+	Nicotiana glutinosa
LecRK-L002-4	Sspon.01G0018730-4D	CAAT-box	CCAAT	1444	5	+	Arabidopsis thaliana	common cis-acting element in promoter and enhancer regions
LecRK-L002-4	Sspon.01G0018730-4D	CAAT-box	CAAT	1445	4	+	Nicotiana glutinosa
LecRK-L002-4	Sspon.01G0018730-4D	CAAT-box	CAAT	1447	4	-	Nicotiana glutinosa
LecRK-L002-4	Sspon.01G0018730-4D	CAT-box	GCCACT	565	6	+	Arabidopsis thaliana	cis-acting regulatory element related to meristem expression
LecRK-L002-4	Sspon.01G0018730-4D	CCGTCC-box	CCGTCC	237	6	-	Petroselinum hortense
LecRK-L002-4	Sspon.01G0018730-4D	CCGTCC-box	CCGTCC	1123	6	-	Petroselinum hortense
LecRK-L002-4	Sspon.01G0018730-4D	CTAG-motif	ACTAGCAGAA	1068	9	-	Avena sativa
LecRK-L002-4	Sspon.01G0018730-4D	dOCT	CACGGATC	1312	8	+	Zea mays
LecRK-L002-4	Sspon.01G0018730-4D	G-box	TACGTG	923	6	-	Arabidopsis thaliana	cis-acting regulatory element involved in light responsiveness
LecRK-L002-4	Sspon.01G0018730-4D	G-box	CACGTC	1055	6	-	Zea mays	cis-acting regulatory element involved in light responsiveness
LecRK-L002-4	Sspon.01G0018730-4D	GT1-motif	GGTTAA	407	6	+	Arabidopsis thaliana	light responsive element
LecRK-L002-4	Sspon.01G0018730-4D	GT1-motif	GGTTAAT	649	7	-	Avena sativa	light responsive element
LecRK-L002-4	Sspon.01G0018730-4D	GT1-motif	GGTTAA	650	6	-	Arabidopsis thaliana	light responsive element
LecRK-L002-4	Sspon.01G0018730-4D	GT1-motif	GGTTAA	1388	6	+	Arabidopsis thaliana	light responsive element
LecRK-L002-4	Sspon.01G0018730-4D	MYB	CAACCA	280	6	-	Arabidopsis thaliana
LecRK-L002-4	Sspon.01G0018730-4D	MYB	TAACCA	406	6	-	Arabidopsis thaliana
LecRK-L002-4	Sspon.01G0018730-4D	MYB	CAACCA	1324	6	-	Arabidopsis thaliana
LecRK-L002-4	Sspon.01G0018730-4D	MYB	TAACCA	1387	6	-	Arabidopsis thaliana
LecRK-L002-4	Sspon.01G0018730-4D	MYB-like sequence	TAACCA	406	6	-	Arabidopsis thaliana
LecRK-L002-4	Sspon.01G0018730-4D	MYB-like sequence	TAACCA	1387	6	-	Arabidopsis thaliana
LecRK-L002-4	Sspon.01G0018730-4D	MYC	CATTTG	193	6	-	Arabidopsis thaliana
LecRK-L002-4	Sspon.01G0018730-4D	MYC	CAATTG	1445	6	-	Arabidopsis thaliana
LecRK-L002-4	Sspon.01G0018730-4D	O2-site	GATGACATGG	1454	9	-	Zea mays	cis-acting regulatory element involved in zein metabolism regulation
LecRK-L002-4	Sspon.01G0018730-4D	STRE	AGGGG	312	5	+	Arabidopsis thaliana
LecRK-L002-4	Sspon.01G0018730-4D	TATA-box	TATA	137	4	+	Arabidopsis thaliana	core promoter element around -30 of transcription start
LecRK-L002-4	Sspon.01G0018730-4D	TATA-box	taTATAAAtc	330	9	-	Arabidopsis thaliana	core promoter element around -30 of transcription start
LecRK-L002-4	Sspon.01G0018730-4D	TATA-box	TACATAAA	332	8	-	Oryza sativa	core promoter element around -30 of transcription start
LecRK-L002-4	Sspon.01G0018730-4D	TATA-box	ATTATA	339	6	+	Brassica napus	core promoter element around -30 of transcription start
LecRK-L002-4	Sspon.01G0018730-4D	TATA-box	TATAA	340	5	-	Arabidopsis thaliana	core promoter element around -30 of transcription start
LecRK-L002-4	Sspon.01G0018730-4D	TATA-box	TATA	341	4	+	Arabidopsis thaliana	core promoter element around -30 of transcription start
LecRK-L002-4	Sspon.01G0018730-4D	TATA-box	TATAAA	602	6	-	Helianthus annuus	core promoter element around -30 of transcription start
LecRK-L002-4	Sspon.01G0018730-4D	TATA-box	TATAA	603	5	-	Arabidopsis thaliana	core promoter element around -30 of transcription start
LecRK-L002-4	Sspon.01G0018730-4D	TATA-box	TATA	604	4	+	Arabidopsis thaliana	core promoter element around -30 of transcription start
LecRK-L002-4	Sspon.01G0018730-4D	TATA-box	TATAAAA	695	7	-	Pisum sativum	core promoter element around -30 of transcription start
LecRK-L002-4	Sspon.01G0018730-4D	TATA-box	TATAAA	696	6	-	Helianthus annuus	core promoter element around -30 of transcription start
LecRK-L002-4	Sspon.01G0018730-4D	TATA-box	TATAA	697	5	-	Arabidopsis thaliana	core promoter element around -30 of transcription start
LecRK-L002-4	Sspon.01G0018730-4D	TATA-box	TATA	698	4	+	Arabidopsis thaliana	core promoter element around -30 of transcription start
LecRK-L002-4	Sspon.01G0018730-4D	TATA-box	ATATAT	1368	6	-	Brassica napus	core promoter element around -30 of transcription start
LecRK-L002-4	Sspon.01G0018730-4D	TATA-box	TATA	1369	4	-	Arabidopsis thaliana	core promoter element around -30 of transcription start
LecRK-L002-4	Sspon.01G0018730-4D	TCA-element	CCATCTTTTT	399	9	-	Nicotiana tabacum	cis-acting element involved in salicylic acid responsiveness
LecRK-L002-4	Sspon.01G0018730-4D	W box	TTGACC	949	6	+	Arabidopsis thaliana
LecRK-L002-4	Sspon.01G0018730-4D	WRE3	CCACCT	823	6	-	Pisum sativum
LecRK-L003-1	Sspon.01G0018740-1A	AAGAA-motif	gGTAAAGAAA	310	9	-	Avena sativa
LecRK-L003-1	Sspon.01G0018740-1A	AAGAA-motif	GAAAGAA	409	7	-	Avena sativa
LecRK-L003-1	Sspon.01G0018740-1A	AAGAA-motif	GAAAGAA	770	7	+	Avena sativa
LecRK-L003-1	Sspon.01G0018740-1A	A-box	CCGTCC	1253	6	+	Petroselinum crispum	cis-acting regulatory element
LecRK-L003-1	Sspon.01G0018740-1A	ABRE	GACACGTGGC	117	9	-	Triticum aestivum	cis-acting element involved in the abscisic acid responsiveness
LecRK-L003-1	Sspon.01G0018740-1A	ABRE	ACGTG	463	5	+	Arabidopsis thaliana	cis-acting element involved in the abscisic acid responsiveness
LecRK-L003-1	Sspon.01G0018740-1A	ABRE	ACGTG	726	5	-	Arabidopsis thaliana	cis-acting element involved in the abscisic acid responsiveness
LecRK-L003-1	Sspon.01G0018740-1A	AE-box	AGAAACAA	140	8	-	Arabidopsis thaliana	part of a module for light response
LecRK-L003-1	Sspon.01G0018740-1A	ARE	AAACCA	187	6	+	Zea mays	cis-acting regulatory element essential for the anaerobic induction
LecRK-L003-1	Sspon.01G0018740-1A	ARE	AAACCA	220	6	+	Zea mays	cis-acting regulatory element essential for the anaerobic induction
LecRK-L003-1	Sspon.01G0018740-1A	ARE	AAACCA	466	6	-	Zea mays	cis-acting regulatory element essential for the anaerobic induction
LecRK-L003-1	Sspon.01G0018740-1A	as-1	TGACG	728	5	-	Arabidopsis thaliana
LecRK-L003-1	Sspon.01G0018740-1A	as-1	TGACG	1290	5	+	Arabidopsis thaliana
LecRK-L003-1	Sspon.01G0018740-1A	as-1	TGACG	1466	5	-	Arabidopsis thaliana
LecRK-L003-1	Sspon.01G0018740-1A	AT-rich element	ATAGAAATCAA	322	10	-	Glycine max	binding site of AT-rich DNA binding protein (ATBP-1)
LecRK-L003-1	Sspon.01G0018740-1A	AuxRR-core	GGTCCAT	1059	7	+	Nicotiana tabacum	cis-acting regulatory element involved in auxin responsiveness
LecRK-L003-1	Sspon.01G0018740-1A	Box 4	ATTAAT	321	6	+	Petroselinum crispum	part of a conserved DNA module involved in light responsiveness
LecRK-L003-1	Sspon.01G0018740-1A	Box 4	ATTAAT	559	6	+	Petroselinum crispum	part of a conserved DNA module involved in light responsiveness
LecRK-L003-1	Sspon.01G0018740-1A	CAAT-box	CAAAT	106	5	+	Pisum sativum	common cis-acting element in promoter and enhancer regions
LecRK-L003-1	Sspon.01G0018740-1A	CAAT-box	CCAAT	166	5	-	Arabidopsis thaliana	common cis-acting element in promoter and enhancer regions
LecRK-L003-1	Sspon.01G0018740-1A	CAAT-box	CCAAT	282	5	+	Arabidopsis thaliana	common cis-acting element in promoter and enhancer regions
LecRK-L003-1	Sspon.01G0018740-1A	CAAT-box	CAAT	283	4	+	Nicotiana glutinosa
LecRK-L003-1	Sspon.01G0018740-1A	CAAT-box	CAAT	360	4	+	Nicotiana glutinosa
LecRK-L003-1	Sspon.01G0018740-1A	CAAT-box	CAAT	513	4	+	Nicotiana glutinosa
LecRK-L003-1	Sspon.01G0018740-1A	CAAT-box	CAAT	552	4	+	Nicotiana glutinosa
LecRK-L003-1	Sspon.01G0018740-1A	CAAT-box	CAAT	609	4	+	Nicotiana glutinosa
LecRK-L003-1	Sspon.01G0018740-1A	CAAT-box	CCAAT	616	5	+	Arabidopsis thaliana	common cis-acting element in promoter and enhancer regions
LecRK-L003-1	Sspon.01G0018740-1A	CAAT-box	CAAT	617	4	+	Nicotiana glutinosa
LecRK-L003-1	Sspon.01G0018740-1A	CAAT-box	CAAAT	731	5	+	Pisum sativum	common cis-acting element in promoter and enhancer regions
LecRK-L003-1	Sspon.01G0018740-1A	CAAT-box	CCAAT	841	5	-	Arabidopsis thaliana	common cis-acting element in promoter and enhancer regions
LecRK-L003-1	Sspon.01G0018740-1A	CAAT-box	CAAT	852	4	-	Nicotiana glutinosa
LecRK-L003-1	Sspon.01G0018740-1A	CAAT-box	CCAAT	1039	5	+	Arabidopsis thaliana	common cis-acting element in promoter and enhancer regions
LecRK-L003-1	Sspon.01G0018740-1A	CAAT-box	CAAT	1040	4	+	Nicotiana glutinosa
LecRK-L003-1	Sspon.01G0018740-1A	CAAT-box	CAAT	1080	4	-	Nicotiana glutinosa
LecRK-L003-1	Sspon.01G0018740-1A	CAAT-box	CAAT	1108	4	-	Nicotiana glutinosa
LecRK-L003-1	Sspon.01G0018740-1A	CAAT-box	CCAAT	1179	5	+	Arabidopsis thaliana	common cis-acting element in promoter and enhancer regions
LecRK-L003-1	Sspon.01G0018740-1A	CAAT-box	CAAT	1180	4	+	Nicotiana glutinosa
LecRK-L003-1	Sspon.01G0018740-1A	CAT-box	GCCACT	117	6	+	Arabidopsis thaliana	cis-acting regulatory element related to meristem expression
LecRK-L003-1	Sspon.01G0018740-1A	CCGTCC-box	CCGTCC	1253	6	+	Petroselinum hortense
LecRK-L003-1	Sspon.01G0018740-1A	CGTCA-motif	CGTCA	728	5	+	Hordeum vulgare	cis-acting regulatory element involved in the MeJA-responsiveness
LecRK-L003-1	Sspon.01G0018740-1A	CGTCA-motif	CGTCA	1290	5	-	Hordeum vulgare	cis-acting regulatory element involved in the MeJA-responsiveness
LecRK-L003-1	Sspon.01G0018740-1A	CGTCA-motif	CGTCA	1466	5	+	Hordeum vulgare	cis-acting regulatory element involved in the MeJA-responsiveness
LecRK-L003-1	Sspon.01G0018740-1A	CTAG-motif	ACTAGCAGAA	204	9	-	Avena sativa
LecRK-L003-1	Sspon.01G0018740-1A	G-box	tgACACGTGGCA	116	11	-	Lycopersicon esculentum	cis-acting regulatory element involved in light responsiveness
LecRK-L003-1	Sspon.01G0018740-1A	G-box	TAAACGTG	460	8	+	Brassica oleracea	cis-acting regulatory element involved in light responsiveness
LecRK-L003-1	Sspon.01G0018740-1A	G-box	CACGTC	726	6	+	Zea mays	cis-acting regulatory element involved in light responsiveness
LecRK-L003-1	Sspon.01G0018740-1A	G-box	CACGAC	1188	6	+	Zea mays	cis-acting regulatory element involved in light responsiveness
LecRK-L003-1	Sspon.01G0018740-1A	G-box	CACGAC	1202	6	-	Zea mays	cis-acting regulatory element involved in light responsiveness
LecRK-L003-1	Sspon.01G0018740-1A	G-Box	CACGTT	462	6	-	Pisum sativum	cis-acting regulatory element involved in light responsiveness
LecRK-L003-1	Sspon.01G0018740-1A	GC-motif	CCCCCG	594	6	-	Zea mays	enhancer-like element involved in anoxic specific inducibility
LecRK-L003-1	Sspon.01G0018740-1A	GC-motif	CCCCCG	635	6	+	Zea mays	enhancer-like element involved in anoxic specific inducibility
LecRK-L003-1	Sspon.01G0018740-1A	GT1-motif	GGTTAA	16	6	+	Arabidopsis thaliana	light responsive element
LecRK-L003-1	Sspon.01G0018740-1A	GT1-motif	GGTTAA	1116	6	+	Arabidopsis thaliana	light responsive element
LecRK-L003-1	Sspon.01G0018740-1A	MBS	CAACTG	1486	6	+	Arabidopsis thaliana	MYB binding site involved in drought-inducibility
LecRK-L003-1	Sspon.01G0018740-1A	MYB	CAACTG	1486	6	+	Arabidopsis thaliana
LecRK-L003-1	Sspon.01G0018740-1A	MYB	CAACCA	1223	6	+	Arabidopsis thaliana
LecRK-L003-1	Sspon.01G0018740-1A	MYB	CAACAG	1276	6	-	Arabidopsis thaliana
LecRK-L003-1	Sspon.01G0018740-1A	Myb-binding site	CAACAG	1276	6	-	Nicotiana tabacum
LecRK-L003-1	Sspon.01G0018740-1A	MYC	CATGTG	398	6	-	Arabidopsis thaliana
LecRK-L003-1	Sspon.01G0018740-1A	MYC	CATGTG	1063	6	+	Arabidopsis thaliana
LecRK-L003-1	Sspon.01G0018740-1A	MYC	CATGTG	1193	6	-	Arabidopsis thaliana
LecRK-L003-1	Sspon.01G0018740-1A	O2-site	GATGATGTGG	527	9	-	Zea mays	cis-acting regulatory element involved in zein metabolism regulation
LecRK-L003-1	Sspon.01G0018740-1A	O2-site	GTTGACGTGA	725	9	-	Zea mays	cis-acting regulatory element involved in zein metabolism regulation
LecRK-L003-1	Sspon.01G0018740-1A	O2-site	GATGATGTGG	1476	9	+	Zea mays	cis-acting regulatory element involved in zein metabolism regulation
LecRK-L003-1	Sspon.01G0018740-1A	TATA-box	TACAAAA	147	7	+	Oryza sativa	core promoter element around -30 of transcription start
LecRK-L003-1	Sspon.01G0018740-1A	TATA-box	TATA	314	4	+	Arabidopsis thaliana	core promoter element around -30 of transcription start
LecRK-L003-1	Sspon.01G0018740-1A	TATA-box	TATA	330	4	+	Arabidopsis thaliana	core promoter element around -30 of transcription start
LecRK-L003-1	Sspon.01G0018740-1A	TATA-box	ccTATAAAaa	341	9	+	Arabidopsis thaliana	core promoter element around -30 of transcription start
LecRK-L003-1	Sspon.01G0018740-1A	TATA-box	TATA	343	4	+	Arabidopsis thaliana	core promoter element around -30 of transcription start
LecRK-L003-1	Sspon.01G0018740-1A	TATA-box	ATATAA	554	6	+	Brassica oleracea	core promoter element around -30 of transcription start
LecRK-L003-1	Sspon.01G0018740-1A	TATA-box	TATA	555	4	+	Arabidopsis thaliana	core promoter element around -30 of transcription start
LecRK-L003-1	Sspon.01G0018740-1A	TATA-box	TATACA	994	6	-	Helianthus annuus	core promoter element around -30 of transcription start
LecRK-L003-1	Sspon.01G0018740-1A	TATA-box	TATA	996	4	-	Arabidopsis thaliana	core promoter element around -30 of transcription start
LecRK-L003-1	Sspon.01G0018740-1A	TATA-box	TATAA	1157	5	-	Arabidopsis thaliana	core promoter element around -30 of transcription start
LecRK-L003-1	Sspon.01G0018740-1A	TATA-box	TATA	1158	4	-	Arabidopsis thaliana	core promoter element around -30 of transcription start
LecRK-L003-1	Sspon.01G0018740-1A	TC-rich repeats	ATTCTCTAAC	419	9	+	Nicotiana tabacum	cis-acting element involved in defense and stress responsiveness
LecRK-L003-1	Sspon.01G0018740-1A	TGACG-motif	TGACG	728	5	-	Hordeum vulgare	cis-acting regulatory element involved in the MeJA-responsiveness
LecRK-L003-1	Sspon.01G0018740-1A	TGACG-motif	TGACG	1290	5	+	Hordeum vulgare	cis-acting regulatory element involved in the MeJA-responsiveness
LecRK-L003-1	Sspon.01G0018740-1A	TGACG-motif	TGACG	1466	5	-	Hordeum vulgare	cis-acting regulatory element involved in the MeJA-responsiveness
LecRK-L003-1	Sspon.01G0018740-1A	W box	TTGACC	654	6	-	Arabidopsis thaliana
LecRK-L003-1	Sspon.01G0018740-1A	W box	TTGACC	1051	6	-	Arabidopsis thaliana
LecRK-L003-2	Sspon.01G0018740-2B	AAGAA-motif	gGTAAAGAAA	1024	9	-	Avena sativa
LecRK-L003-2	Sspon.01G0018740-2B	ABRE	ACGTG	1180	5	-	Arabidopsis thaliana	cis-acting element involved in the abscisic acid responsiveness
LecRK-L003-2	Sspon.01G0018740-2B	ARE	AAACCA	475	6	+	Zea mays	cis-acting regulatory element essential for the anaerobic induction
LecRK-L003-2	Sspon.01G0018740-2B	as-1	TGACG	1073	5	+	Arabidopsis thaliana
LecRK-L003-2	Sspon.01G0018740-2B	as-1	TGACG	1295	5	+	Arabidopsis thaliana
LecRK-L003-2	Sspon.01G0018740-2B	as-1	TGACG	1464	5	-	Arabidopsis thaliana
LecRK-L003-2	Sspon.01G0018740-2B	AuxRR-core	GGTCCAT	764	7	+	Nicotiana tabacum	cis-acting regulatory element involved in auxin responsiveness
LecRK-L003-2	Sspon.01G0018740-2B	CAAT-box	CAAT	13	4	-	Nicotiana glutinosa
LecRK-L003-2	Sspon.01G0018740-2B	CAAT-box	CAAAT	37	5	-	Pisum sativum	common cis-acting element in promoter and enhancer regions
LecRK-L003-2	Sspon.01G0018740-2B	CAAT-box	CCAAT	131	5	-	Arabidopsis thaliana	common cis-acting element in promoter and enhancer regions
LecRK-L003-2	Sspon.01G0018740-2B	CAAT-box	CAAAT	314	5	+	Pisum sativum	common cis-acting element in promoter and enhancer regions
LecRK-L003-2	Sspon.01G0018740-2B	CAAT-box	CAAAT	404	5	+	Pisum sativum	common cis-acting element in promoter and enhancer regions
LecRK-L003-2	Sspon.01G0018740-2B	CAAT-box	CCAAT	465	5	-	Arabidopsis thaliana	common cis-acting element in promoter and enhancer regions
LecRK-L003-2	Sspon.01G0018740-2B	CAAT-box	CAAT	563	4	+	Nicotiana glutinosa
LecRK-L003-2	Sspon.01G0018740-2B	CAAT-box	CAAT	580	4	-	Nicotiana glutinosa
LecRK-L003-2	Sspon.01G0018740-2B	CAAT-box	CAAAT	632	5	-	Pisum sativum	common cis-acting element in promoter and enhancer regions
LecRK-L003-2	Sspon.01G0018740-2B	CAAT-box	CAAT	784	4	-	Nicotiana glutinosa
LecRK-L003-2	Sspon.01G0018740-2B	CAAT-box	CAAAT	856	5	+	Pisum sativum	common cis-acting element in promoter and enhancer regions
LecRK-L003-2	Sspon.01G0018740-2B	CAAT-box	CAAAT	939	5	-	Pisum sativum	common cis-acting element in promoter and enhancer regions
LecRK-L003-2	Sspon.01G0018740-2B	CAAT-box	CAAAT	1065	5	-	Pisum sativum	common cis-acting element in promoter and enhancer regions
LecRK-L003-2	Sspon.01G0018740-2B	CAAT-box	CCAAT	1153	5	+	Arabidopsis thaliana	common cis-acting element in promoter and enhancer regions
LecRK-L003-2	Sspon.01G0018740-2B	CAAT-box	CAAT	1154	4	+	Nicotiana glutinosa
LecRK-L003-2	Sspon.01G0018740-2B	CAT-box	GCCACT	415	6	+	Arabidopsis thaliana	cis-acting regulatory element related to meristem expression
LecRK-L003-2	Sspon.01G0018740-2B	CAT-box	GCCACT	867	6	+	Arabidopsis thaliana	cis-acting regulatory element related to meristem expression
LecRK-L003-2	Sspon.01G0018740-2B	CGTCA-motif	CGTCA	1073	5	-	Hordeum vulgare	cis-acting regulatory element involved in the MeJA-responsiveness
LecRK-L003-2	Sspon.01G0018740-2B	CGTCA-motif	CGTCA	1295	5	-	Hordeum vulgare	cis-acting regulatory element involved in the MeJA-responsiveness
LecRK-L003-2	Sspon.01G0018740-2B	CGTCA-motif	CGTCA	1464	5	+	Hordeum vulgare	cis-acting regulatory element involved in the MeJA-responsiveness
LecRK-L003-2	Sspon.01G0018740-2B	CTAG-motif	ACTAGCAGAA	489	9	-	Avena sativa
LecRK-L003-2	Sspon.01G0018740-2B	G-Box	CACGTT	1180	6	+	Pisum sativum	cis-acting regulatory element involved in light responsiveness
LecRK-L003-2	Sspon.01G0018740-2B	G-box	CACGAC	650	6	-	Zea mays	cis-acting regulatory element involved in light responsiveness
LecRK-L003-2	Sspon.01G0018740-2B	G-box	CACGAC	1162	6	+	Zea mays	cis-acting regulatory element involved in light responsiveness
LecRK-L003-2	Sspon.01G0018740-2B	G-box	CACGAC	1214	6	-	Zea mays	cis-acting regulatory element involved in light responsiveness
LecRK-L003-2	Sspon.01G0018740-2B	GC-motif	CCCCCG	589	6	+	Zea mays	enhancer-like element involved in anoxic specific inducibility
LecRK-L003-2	Sspon.01G0018740-2B	I-box	cGATAAGGCG	555	9	-	Zea mays	part of a light responsive element
LecRK-L003-2	Sspon.01G0018740-2B	LTR	CCGAAA	49	6	-	Hordeum vulgare	cis-acting element involved in low-temperature responsiveness
LecRK-L003-2	Sspon.01G0018740-2B	LTR	CCGAAA	229	6	+	Hordeum vulgare	cis-acting element involved in low-temperature responsiveness
LecRK-L003-2	Sspon.01G0018740-2B	MBS	CAACTG	1486	6	+	Arabidopsis thaliana	MYB binding site involved in drought-inducibility
LecRK-L003-2	Sspon.01G0018740-2B	MRE	AACCTAA	970	7	-	Petroselinum crispum	MYB binding site involved in light responsiveness
LecRK-L003-2	Sspon.01G0018740-2B	MYB	CAACTG	1486	6	+	Arabidopsis thaliana
LecRK-L003-2	Sspon.01G0018740-2B	MYB	CAACAG	759	6	+	Arabidopsis thaliana
LecRK-L003-2	Sspon.01G0018740-2B	MYB	CAACCA	810	6	-	Arabidopsis thaliana
LecRK-L003-2	Sspon.01G0018740-2B	MYB	CAACCA	1000	6	+	Arabidopsis thaliana
LecRK-L003-2	Sspon.01G0018740-2B	MYB	CAACCA	1235	6	+	Arabidopsis thaliana
LecRK-L003-2	Sspon.01G0018740-2B	MYB	CAACAG	1281	6	-	Arabidopsis thaliana
LecRK-L003-2	Sspon.01G0018740-2B	Myb-binding site	CAACAG	759	6	+	Nicotiana tabacum
LecRK-L003-2	Sspon.01G0018740-2B	Myb-binding site	CAACAG	1281	6	-	Nicotiana tabacum
LecRK-L003-2	Sspon.01G0018740-2B	MYC	CATGTG	290	6	-	Arabidopsis thaliana
LecRK-L003-2	Sspon.01G0018740-2B	MYC	CATGTG	622	6	-	Arabidopsis thaliana
LecRK-L003-2	Sspon.01G0018740-2B	MYC	CATTTG	631	6	+	Arabidopsis thaliana
LecRK-L003-2	Sspon.01G0018740-2B	MYC	CATGTG	1205	6	-	Arabidopsis thaliana
LecRK-L003-2	Sspon.01G0018740-2B	RY-element	CATGCATG	1048	8	-	Helianthus annuus	cis-acting regulatory element involved in seed-specific regulation
LecRK-L003-2	Sspon.01G0018740-2B	TATA-box	TATA	65	4	+	Arabidopsis thaliana	core promoter element around -30 of transcription start
LecRK-L003-2	Sspon.01G0018740-2B	TATA-box	TATACA	699	6	-	Helianthus annuus	core promoter element around -30 of transcription start
LecRK-L003-2	Sspon.01G0018740-2B	TATA-box	TATA	701	4	+	Arabidopsis thaliana	core promoter element around -30 of transcription start
LecRK-L003-2	Sspon.01G0018740-2B	TATA-box	TATA	1034	4	-	Arabidopsis thaliana	core promoter element around -30 of transcription start
LecRK-L003-2	Sspon.01G0018740-2B	TGACG-motif	TGACG	1073	5	+	Hordeum vulgare	cis-acting regulatory element involved in the MeJA-responsiveness
LecRK-L003-2	Sspon.01G0018740-2B	TGACG-motif	TGACG	1295	5	+	Hordeum vulgare	cis-acting regulatory element involved in the MeJA-responsiveness
LecRK-L003-2	Sspon.01G0018740-2B	TGACG-motif	TGACG	1464	5	-	Hordeum vulgare	cis-acting regulatory element involved in the MeJA-responsiveness
LecRK-L003-2	Sspon.01G0018740-2B	W box	TTGACC	164	6	-	Arabidopsis thaliana
LecRK-L003-2	Sspon.01G0018740-2B	W box	TTGACC	311	6	-	Arabidopsis thaliana
LecRK-L003-2	Sspon.01G0018740-2B	W box	TTGACC	608	6	-	Arabidopsis thaliana
LecRK-L003-2	Sspon.01G0018740-2B	W box	TTGACC	756	6	-	Arabidopsis thaliana
LecRK-L003-3	Sspon.01G0018740-3D	AAGAA-motif	gGTAAAGAAA	355	9	-	Avena sativa
LecRK-L003-3	Sspon.01G0018740-3D	AAGAA-motif	GAAAGAA	454	7	-	Avena sativa
LecRK-L003-3	Sspon.01G0018740-3D	AAGAA-motif	GAAAGAA	816	7	+	Avena sativa
LecRK-L003-3	Sspon.01G0018740-3D	A-box	CCGTCC	1298	6	+	Petroselinum crispum	cis-acting regulatory element
LecRK-L003-3	Sspon.01G0018740-3D	ABRE	GACACGTGGC	169	9	-	Triticum aestivum	cis-acting element involved in the abscisic acid responsiveness
LecRK-L003-3	Sspon.01G0018740-3D	ABRE	ACGTG	508	5	+	Arabidopsis thaliana	cis-acting element involved in the abscisic acid responsiveness
LecRK-L003-3	Sspon.01G0018740-3D	ABRE	ACGTG	772	5	-	Arabidopsis thaliana	cis-acting element involved in the abscisic acid responsiveness
LecRK-L003-3	Sspon.01G0018740-3D	AE-box	AGAAACAA	192	8	-	Arabidopsis thaliana	part of a module for light response
LecRK-L003-3	Sspon.01G0018740-3D	ARE	AAACCA	239	6	+	Zea mays	cis-acting regulatory element essential for the anaerobic induction
LecRK-L003-3	Sspon.01G0018740-3D	ARE	AAACCA	272	6	+	Zea mays	cis-acting regulatory element essential for the anaerobic induction
LecRK-L003-3	Sspon.01G0018740-3D	ARE	AAACCA	511	6	-	Zea mays	cis-acting regulatory element essential for the anaerobic induction
LecRK-L003-3	Sspon.01G0018740-3D	as-1	TGACG	774	5	-	Arabidopsis thaliana
LecRK-L003-3	Sspon.01G0018740-3D	as-1	TGACG	1335	5	+	Arabidopsis thaliana
LecRK-L003-3	Sspon.01G0018740-3D	AT-rich element	ATAGAAATCAA	367	10	-	Glycine max	binding site of AT-rich DNA binding protein (ATBP-1)
LecRK-L003-3	Sspon.01G0018740-3D	AuxRR-core	GGTCCAT	1104	7	+	Nicotiana tabacum	cis-acting regulatory element involved in auxin responsiveness
LecRK-L003-3	Sspon.01G0018740-3D	Box 4	ATTAAT	366	6	+	Petroselinum crispum	part of a conserved DNA module involved in light responsiveness
LecRK-L003-3	Sspon.01G0018740-3D	Box 4	ATTAAT	604	6	+	Petroselinum crispum	part of a conserved DNA module involved in light responsiveness
LecRK-L003-3	Sspon.01G0018740-3D	CAAT-box	CAAAT	158	5	+	Pisum sativum	common cis-acting element in promoter and enhancer regions
LecRK-L003-3	Sspon.01G0018740-3D	CAAT-box	CCAAT	218	5	-	Arabidopsis thaliana	common cis-acting element in promoter and enhancer regions
LecRK-L003-3	Sspon.01G0018740-3D	CAAT-box	CCAAT	334	5	+	Arabidopsis thaliana	common cis-acting element in promoter and enhancer regions
LecRK-L003-3	Sspon.01G0018740-3D	CAAT-box	CAAT	335	4	+	Nicotiana glutinosa
LecRK-L003-3	Sspon.01G0018740-3D	CAAT-box	CAAT	405	4	+	Nicotiana glutinosa
LecRK-L003-3	Sspon.01G0018740-3D	CAAT-box	CAAT	558	4	+	Nicotiana glutinosa
LecRK-L003-3	Sspon.01G0018740-3D	CAAT-box	CAAT	597	4	+	Nicotiana glutinosa
LecRK-L003-3	Sspon.01G0018740-3D	CAAT-box	CAAT	602	4	+	Nicotiana glutinosa
LecRK-L003-3	Sspon.01G0018740-3D	CAAT-box	CAAT	654	4	+	Nicotiana glutinosa
LecRK-L003-3	Sspon.01G0018740-3D	CAAT-box	CCAAT	661	5	+	Arabidopsis thaliana	common cis-acting element in promoter and enhancer regions
LecRK-L003-3	Sspon.01G0018740-3D	CAAT-box	CAAT	662	4	+	Nicotiana glutinosa
LecRK-L003-3	Sspon.01G0018740-3D	CAAT-box	CAAAT	777	5	+	Pisum sativum	common cis-acting element in promoter and enhancer regions
LecRK-L003-3	Sspon.01G0018740-3D	CAAT-box	CAAT	898	4	-	Nicotiana glutinosa
LecRK-L003-3	Sspon.01G0018740-3D	CAAT-box	CCAAT	1084	5	+	Arabidopsis thaliana	common cis-acting element in promoter and enhancer regions
LecRK-L003-3	Sspon.01G0018740-3D	CAAT-box	CAAT	1085	4	+	Nicotiana glutinosa
LecRK-L003-3	Sspon.01G0018740-3D	CAAT-box	CAAT	1125	4	-	Nicotiana glutinosa
LecRK-L003-3	Sspon.01G0018740-3D	CAAT-box	CAAT	1153	4	-	Nicotiana glutinosa
LecRK-L003-3	Sspon.01G0018740-3D	CAAT-box	CCAAT	1224	5	+	Arabidopsis thaliana	common cis-acting element in promoter and enhancer regions
LecRK-L003-3	Sspon.01G0018740-3D	CAAT-box	CAAT	1225	4	+	Nicotiana glutinosa
LecRK-L003-3	Sspon.01G0018740-3D	CAT-box	GCCACT	169	6	+	Arabidopsis thaliana	cis-acting regulatory element related to meristem expression
LecRK-L003-3	Sspon.01G0018740-3D	CCGTCC-box	CCGTCC	1298	6	+	Petroselinum hortense
LecRK-L003-3	Sspon.01G0018740-3D	CGTCA-motif	CGTCA	774	5	+	Hordeum vulgare	cis-acting regulatory element involved in the MeJA-responsiveness
LecRK-L003-3	Sspon.01G0018740-3D	CGTCA-motif	CGTCA	1335	5	-	Hordeum vulgare	cis-acting regulatory element involved in the MeJA-responsiveness
LecRK-L003-3	Sspon.01G0018740-3D	CTAG-motif	ACTAGCAGAA	256	9	-	Avena sativa
LecRK-L003-3	Sspon.01G0018740-3D	G-box	tgACACGTGGCA	168	11	-	Lycopersicon esculentum	cis-acting regulatory element involved in light responsiveness
LecRK-L003-3	Sspon.01G0018740-3D	G-box	TAAACGTG	505	8	+	Brassica oleracea	cis-acting regulatory element involved in light responsiveness
LecRK-L003-3	Sspon.01G0018740-3D	G-box	CACGTC	772	6	+	Zea mays	cis-acting regulatory element involved in light responsiveness
LecRK-L003-3	Sspon.01G0018740-3D	G-box	CACGAC	1233	6	+	Zea mays	cis-acting regulatory element involved in light responsiveness
LecRK-L003-3	Sspon.01G0018740-3D	G-box	CACGAC	1247	6	-	Zea mays	cis-acting regulatory element involved in light responsiveness
LecRK-L003-3	Sspon.01G0018740-3D	G-Box	CACGTT	507	6	-	Pisum sativum	cis-acting regulatory element involved in light responsiveness
LecRK-L003-3	Sspon.01G0018740-3D	GC-motif	CCCCCG	639	6	-	Zea mays	enhancer-like element involved in anoxic specific inducibility
LecRK-L003-3	Sspon.01G0018740-3D	GC-motif	CCCCCG	680	6	+	Zea mays	enhancer-like element involved in anoxic specific inducibility
LecRK-L003-3	Sspon.01G0018740-3D	GT1-motif	GGTTAA	68	6	+	Arabidopsis thaliana	light responsive element
LecRK-L003-3	Sspon.01G0018740-3D	GT1-motif	GGTTAA	1161	6	+	Arabidopsis thaliana	light responsive element
LecRK-L003-3	Sspon.01G0018740-3D	GTGGC-motif	GATTCTGTGGC	16	10	-	Spinacia oleracea	part of a light responsive element
LecRK-L003-3	Sspon.01G0018740-3D	MYB	CAACCA	1268	6	+	Arabidopsis thaliana
LecRK-L003-3	Sspon.01G0018740-3D	MYB	CAACAG	1321	6	-	Arabidopsis thaliana
LecRK-L003-3	Sspon.01G0018740-3D	Myb-binding site	CAACAG	1321	6	-	Nicotiana tabacum
LecRK-L003-3	Sspon.01G0018740-3D	MYC	CATGTG	443	6	-	Arabidopsis thaliana
LecRK-L003-3	Sspon.01G0018740-3D	MYC	CATGTG	1108	6	+	Arabidopsis thaliana
LecRK-L003-3	Sspon.01G0018740-3D	MYC	CATGTG	1238	6	-	Arabidopsis thaliana
LecRK-L003-3	Sspon.01G0018740-3D	O2-site	GATGATGTGG	572	9	-	Zea mays	cis-acting regulatory element involved in zein metabolism regulation
LecRK-L003-3	Sspon.01G0018740-3D	O2-site	GTTGACGTGA	771	9	-	Zea mays	cis-acting regulatory element involved in zein metabolism regulation
LecRK-L003-3	Sspon.01G0018740-3D	TATA-box	TACAAAA	199	7	+	Oryza sativa	core promoter element around -30 of transcription start
LecRK-L003-3	Sspon.01G0018740-3D	TATA-box	TATA	359	4	+	Arabidopsis thaliana	core promoter element around -30 of transcription start
LecRK-L003-3	Sspon.01G0018740-3D	TATA-box	TATA	375	4	+	Arabidopsis thaliana	core promoter element around -30 of transcription start
LecRK-L003-3	Sspon.01G0018740-3D	TATA-box	ccTATAAAaa	386	9	+	Arabidopsis thaliana	core promoter element around -30 of transcription start
LecRK-L003-3	Sspon.01G0018740-3D	TATA-box	TATA	388	4	+	Arabidopsis thaliana	core promoter element around -30 of transcription start
LecRK-L003-3	Sspon.01G0018740-3D	TATA-box	TATACA	1039	6	-	Helianthus annuus	core promoter element around -30 of transcription start
LecRK-L003-3	Sspon.01G0018740-3D	TATA-box	TATA	1041	4	-	Arabidopsis thaliana	core promoter element around -30 of transcription start
LecRK-L003-3	Sspon.01G0018740-3D	TATA-box	TATAA	1202	5	-	Arabidopsis thaliana	core promoter element around -30 of transcription start
LecRK-L003-3	Sspon.01G0018740-3D	TATA-box	TATA	1203	4	-	Arabidopsis thaliana	core promoter element around -30 of transcription start
LecRK-L003-3	Sspon.01G0018740-3D	TC-rich repeats	ATTCTCTAAC	464	9	+	Nicotiana tabacum	cis-acting element involved in defense and stress responsiveness
LecRK-L003-3	Sspon.01G0018740-3D	TGACG-motif	TGACG	774	5	-	Hordeum vulgare	cis-acting regulatory element involved in the MeJA-responsiveness
LecRK-L003-3	Sspon.01G0018740-3D	TGACG-motif	TGACG	1335	5	+	Hordeum vulgare	cis-acting regulatory element involved in the MeJA-responsiveness
LecRK-L003-3	Sspon.01G0018740-3D	W box	TTGACC	699	6	-	Arabidopsis thaliana
LecRK-L003-3	Sspon.01G0018740-3D	W box	TTGACC	1096	6	-	Arabidopsis thaliana
LecRK-L004-1	Sspon.01G0018760-1A	AAGAA-motif	GAAAGAA	1368	7	+	Avena sativa
LecRK-L004-1	Sspon.01G0018760-1A	A-box	CCGTCC	174	6	+	Petroselinum crispum	cis-acting regulatory element
LecRK-L004-1	Sspon.01G0018760-1A	A-box	CCGTCC	995	6	-	Petroselinum crispum	cis-acting regulatory element
LecRK-L004-1	Sspon.01G0018760-1A	ACE	CTAACGTATT	22	9	+	Petroselinum crispum	cis-acting element involved in light responsiveness
LecRK-L004-1	Sspon.01G0018760-1A	ACE	CTAACGTATT	653	9	-	Petroselinum crispum	cis-acting element involved in light responsiveness
LecRK-L004-1	Sspon.01G0018760-1A	as-1	TGACG	562	5	+	Arabidopsis thaliana
LecRK-L004-1	Sspon.01G0018760-1A	as-1	TGACG	565	5	-	Arabidopsis thaliana
LecRK-L004-1	Sspon.01G0018760-1A	Box 4	ATTAAT	771	6	-	Petroselinum crispum	part of a conserved DNA module involved in light responsiveness
LecRK-L004-1	Sspon.01G0018760-1A	Box 4	ATTAAT	810	6	-	Petroselinum crispum	part of a conserved DNA module involved in light responsiveness
LecRK-L004-1	Sspon.01G0018760-1A	Box 4	ATTAAT	1176	6	-	Petroselinum crispum	part of a conserved DNA module involved in light responsiveness
LecRK-L004-1	Sspon.01G0018760-1A	CAAT-box	CAAT	29	4	-	Nicotiana glutinosa
LecRK-L004-1	Sspon.01G0018760-1A	CAAT-box	CAAT	132	4	+	Nicotiana glutinosa
LecRK-L004-1	Sspon.01G0018760-1A	CAAT-box	CAAT	141	4	+	Nicotiana glutinosa
LecRK-L004-1	Sspon.01G0018760-1A	CAAT-box	CAAT	148	4	+	Nicotiana glutinosa
LecRK-L004-1	Sspon.01G0018760-1A	CAAT-box	CAAAT	335	5	+	Pisum sativum	common cis-acting element in promoter and enhancer regions
LecRK-L004-1	Sspon.01G0018760-1A	CAAT-box	CAAAT	345	5	+	Pisum sativum	common cis-acting element in promoter and enhancer regions
LecRK-L004-1	Sspon.01G0018760-1A	CAAT-box	CAAT	368	4	+	Nicotiana glutinosa
LecRK-L004-1	Sspon.01G0018760-1A	CAAT-box	CAAAT	458	5	+	Pisum sativum	common cis-acting element in promoter and enhancer regions
LecRK-L004-1	Sspon.01G0018760-1A	CAAT-box	CAAT	505	4	+	Nicotiana glutinosa
LecRK-L004-1	Sspon.01G0018760-1A	CAAT-box	CAAAT	511	5	+	Pisum sativum	common cis-acting element in promoter and enhancer regions
LecRK-L004-1	Sspon.01G0018760-1A	CAAT-box	CAAAT	559	5	-	Pisum sativum	common cis-acting element in promoter and enhancer regions
LecRK-L004-1	Sspon.01G0018760-1A	CAAT-box	CAAAT	589	5	+	Pisum sativum	common cis-acting element in promoter and enhancer regions
LecRK-L004-1	Sspon.01G0018760-1A	CAAT-box	CAAT	596	4	-	Nicotiana glutinosa
LecRK-L004-1	Sspon.01G0018760-1A	CAAT-box	CAAT	608	4	+	Nicotiana glutinosa
LecRK-L004-1	Sspon.01G0018760-1A	CAAT-box	CAAT	623	4	+	Nicotiana glutinosa
LecRK-L004-1	Sspon.01G0018760-1A	CAAT-box	CAAT	652	4	+	Nicotiana glutinosa
LecRK-L004-1	Sspon.01G0018760-1A	CAAT-box	CAAAT	753	5	+	Pisum sativum	common cis-acting element in promoter and enhancer regions
LecRK-L004-1	Sspon.01G0018760-1A	CAAT-box	CAAT	756	4	-	Nicotiana glutinosa
LecRK-L004-1	Sspon.01G0018760-1A	CAAT-box	CAAT	765	4	-	Nicotiana glutinosa
LecRK-L004-1	Sspon.01G0018760-1A	CAAT-box	CAAT	849	4	+	Nicotiana glutinosa
LecRK-L004-1	Sspon.01G0018760-1A	CAAT-box	CAAAT	879	5	+	Pisum sativum	common cis-acting element in promoter and enhancer regions
LecRK-L004-1	Sspon.01G0018760-1A	CAAT-box	CAAT	944	4	+	Nicotiana glutinosa
LecRK-L004-1	Sspon.01G0018760-1A	CAAT-box	CAAT	1033	4	+	Nicotiana glutinosa
LecRK-L004-1	Sspon.01G0018760-1A	CAAT-box	CAAAT	1054	5	+	Pisum sativum	common cis-acting element in promoter and enhancer regions
LecRK-L004-1	Sspon.01G0018760-1A	CAAT-box	CAAAT	1057	5	-	Pisum sativum	common cis-acting element in promoter and enhancer regions
LecRK-L004-1	Sspon.01G0018760-1A	CAAT-box	CAAT	1381	4	+	Nicotiana glutinosa
LecRK-L004-1	Sspon.01G0018760-1A	CAAT-box	CAAAT	1439	5	+	Pisum sativum	common cis-acting element in promoter and enhancer regions
LecRK-L004-1	Sspon.01G0018760-1A	CAAT-box	CAAT	1466	4	-	Nicotiana glutinosa
LecRK-L004-1	Sspon.01G0018760-1A	CARE	CAACTCAC	263	8	+	Oryza sativa
LecRK-L004-1	Sspon.01G0018760-1A	CCGTCC-box	CCGTCC	174	6	+	Petroselinum hortense
LecRK-L004-1	Sspon.01G0018760-1A	CCGTCC-box	CCGTCC	995	6	-	Petroselinum hortense
LecRK-L004-1	Sspon.01G0018760-1A	CGTCA-motif	CGTCA	562	5	-	Hordeum vulgare	cis-acting regulatory element involved in the MeJA-responsiveness
LecRK-L004-1	Sspon.01G0018760-1A	CGTCA-motif	CGTCA	565	5	+	Hordeum vulgare	cis-acting regulatory element involved in the MeJA-responsiveness
LecRK-L004-1	Sspon.01G0018760-1A	LTR	CCGAAA	1286	6	+	Hordeum vulgare	cis-acting element involved in low-temperature responsiveness
LecRK-L004-1	Sspon.01G0018760-1A	MBS	CAACTG	254	6	+	Arabidopsis thaliana	MYB binding site involved in drought-inducibility
LecRK-L004-1	Sspon.01G0018760-1A	MYB	CAACTG	254	6	+	Arabidopsis thaliana
LecRK-L004-1	Sspon.01G0018760-1A	MYB	TAACTG	1069	6	-	Arabidopsis thaliana
LecRK-L004-1	Sspon.01G0018760-1A	MYB	CAACAG	52	6	+	Arabidopsis thaliana
LecRK-L004-1	Sspon.01G0018760-1A	MYB	CAACCA	953	6	+	Arabidopsis thaliana
LecRK-L004-1	Sspon.01G0018760-1A	Myb-binding site	CAACAG	52	6	+	Nicotiana tabacum
LecRK-L004-1	Sspon.01G0018760-1A	MYC	CATTTG	335	6	-	Arabidopsis thaliana
LecRK-L004-1	Sspon.01G0018760-1A	MYC	CATGTG	408	6	+	Arabidopsis thaliana
LecRK-L004-1	Sspon.01G0018760-1A	MYC	CATGTG	715	6	-	Arabidopsis thaliana
LecRK-L004-1	Sspon.01G0018760-1A	RY-element	CATGCATG	717	8	+	Helianthus annuus	cis-acting regulatory element involved in seed-specific regulation
LecRK-L004-1	Sspon.01G0018760-1A	STRE	AGGGG	661	5	+	Arabidopsis thaliana
LecRK-L004-1	Sspon.01G0018760-1A	TATA-box	TATACA	412	6	-	Helianthus annuus	core promoter element around -30 of transcription start
LecRK-L004-1	Sspon.01G0018760-1A	TATA-box	TATA	414	4	+	Arabidopsis thaliana	core promoter element around -30 of transcription start
LecRK-L004-1	Sspon.01G0018760-1A	TATA-box	TATAAAA	478	7	-	Pisum sativum	core promoter element around -30 of transcription start
LecRK-L004-1	Sspon.01G0018760-1A	TATA-box	TATAAA	479	6	-	Helianthus annuus	core promoter element around -30 of transcription start
LecRK-L004-1	Sspon.01G0018760-1A	TATA-box	TATAA	480	5	-	Arabidopsis thaliana	core promoter element around -30 of transcription start
LecRK-L004-1	Sspon.01G0018760-1A	TATA-box	TATA	481	4	+	Arabidopsis thaliana	core promoter element around -30 of transcription start
LecRK-L004-1	Sspon.01G0018760-1A	TATA-box	TATA	519	4	+	Arabidopsis thaliana	core promoter element around -30 of transcription start
LecRK-L004-1	Sspon.01G0018760-1A	TATA-box	TATA	646	4	+	Arabidopsis thaliana	core promoter element around -30 of transcription start
LecRK-L004-1	Sspon.01G0018760-1A	TATA-box	TATA	735	4	+	Arabidopsis thaliana	core promoter element around -30 of transcription start
LecRK-L004-1	Sspon.01G0018760-1A	TATA-box	TATA	831	4	-	Arabidopsis thaliana	core promoter element around -30 of transcription start
LecRK-L004-1	Sspon.01G0018760-1A	TATA-box	TATA	1220	4	-	Arabidopsis thaliana	core promoter element around -30 of transcription start
LecRK-L004-1	Sspon.01G0018760-1A	TCA-element	CCATCTTTTT	87	9	+	Nicotiana tabacum	cis-acting element involved in salicylic acid responsiveness
LecRK-L004-1	Sspon.01G0018760-1A	TC-rich repeats	ATTCTCTAAC	461	9	+	Nicotiana tabacum	cis-acting element involved in defense and stress responsiveness
LecRK-L004-1	Sspon.01G0018760-1A	TC-rich repeats	ATTCTCTAAC	602	9	-	Nicotiana tabacum	cis-acting element involved in defense and stress responsiveness
LecRK-L004-1	Sspon.01G0018760-1A	TGACG-motif	TGACG	562	5	+	Hordeum vulgare	cis-acting regulatory element involved in the MeJA-responsiveness
LecRK-L004-1	Sspon.01G0018760-1A	TGACG-motif	TGACG	565	5	-	Hordeum vulgare	cis-acting regulatory element involved in the MeJA-responsiveness
LecRK-L004-1	Sspon.01G0018760-1A	TGA-element	AACGAC	1183	6	+	Brassica oleracea	auxin-responsive element
LecRK-L004-1	Sspon.01G0018760-1A	W box	TTGACC	342	6	-	Arabidopsis thaliana
LecRK-L004-1	Sspon.01G0018760-1A	W box	TTGACC	846	6	-	Arabidopsis thaliana
LecRK-L004-1	Sspon.01G0018760-1A	WRE3	CCACCT	1455	6	+	Pisum sativum
LecRK-L004-2	Sspon.01G0018760-2B	AAGAA-motif	GAAAGAA	1368	7	+	Avena sativa
LecRK-L004-2	Sspon.01G0018760-2B	ACE	CTAACGTATT	802	9	-	Petroselinum crispum	cis-acting element involved in light responsiveness
LecRK-L004-2	Sspon.01G0018760-2B	ARE	AAACCA	14	6	+	Zea mays	cis-acting regulatory element essential for the anaerobic induction
LecRK-L004-2	Sspon.01G0018760-2B	ARE	AAACCA	979	6	-	Zea mays	cis-acting regulatory element essential for the anaerobic induction
LecRK-L004-2	Sspon.01G0018760-2B	as-1	TGACG	908	5	+	Arabidopsis thaliana
LecRK-L004-2	Sspon.01G0018760-2B	Box 4	ATTAAT	42	6	+	Petroselinum crispum	part of a conserved DNA module involved in light responsiveness
LecRK-L004-2	Sspon.01G0018760-2B	Box 4	ATTAAT	1191	6	-	Petroselinum crispum	part of a conserved DNA module involved in light responsiveness
LecRK-L004-2	Sspon.01G0018760-2B	CAAT-box	CAAAT	61	5	-	Pisum sativum	common cis-acting element in promoter and enhancer regions
LecRK-L004-2	Sspon.01G0018760-2B	CAAT-box	CAAT	75	4	+	Nicotiana glutinosa
LecRK-L004-2	Sspon.01G0018760-2B	CAAT-box	CAAAT	86	5	+	Pisum sativum	common cis-acting element in promoter and enhancer regions
LecRK-L004-2	Sspon.01G0018760-2B	CAAT-box	CAAT	144	4	+	Nicotiana glutinosa
LecRK-L004-2	Sspon.01G0018760-2B	CAAT-box	CAAAT	193	5	-	Pisum sativum	common cis-acting element in promoter and enhancer regions
LecRK-L004-2	Sspon.01G0018760-2B	CAAT-box	CAAT	246	4	+	Nicotiana glutinosa
LecRK-L004-2	Sspon.01G0018760-2B	CAAT-box	CAAAT	469	5	+	Pisum sativum	common cis-acting element in promoter and enhancer regions
LecRK-L004-2	Sspon.01G0018760-2B	CAAT-box	CAAAT	479	5	+	Pisum sativum	common cis-acting element in promoter and enhancer regions
LecRK-L004-2	Sspon.01G0018760-2B	CAAT-box	CAAT	502	4	+	Nicotiana glutinosa
LecRK-L004-2	Sspon.01G0018760-2B	CAAT-box	CAAT	569	4	+	Nicotiana glutinosa
LecRK-L004-2	Sspon.01G0018760-2B	CAAT-box	CAAAT	593	5	+	Pisum sativum	common cis-acting element in promoter and enhancer regions
LecRK-L004-2	Sspon.01G0018760-2B	CAAT-box	CAAT	643	4	+	Nicotiana glutinosa
LecRK-L004-2	Sspon.01G0018760-2B	CAAT-box	CAAAT	649	5	+	Pisum sativum	common cis-acting element in promoter and enhancer regions
LecRK-L004-2	Sspon.01G0018760-2B	CAAT-box	CAAAT	697	5	-	Pisum sativum	common cis-acting element in promoter and enhancer regions
LecRK-L004-2	Sspon.01G0018760-2B	CAAT-box	CAAAT	727	5	+	Pisum sativum	common cis-acting element in promoter and enhancer regions
LecRK-L004-2	Sspon.01G0018760-2B	CAAT-box	CAAT	734	4	-	Nicotiana glutinosa
LecRK-L004-2	Sspon.01G0018760-2B	CAAT-box	CAAT	746	4	+	Nicotiana glutinosa
LecRK-L004-2	Sspon.01G0018760-2B	CAAT-box	CAAT	761	4	+	Nicotiana glutinosa
LecRK-L004-2	Sspon.01G0018760-2B	CAAT-box	CAAT	801	4	+	Nicotiana glutinosa
LecRK-L004-2	Sspon.01G0018760-2B	CAAT-box	CAAT	862	4	+	Nicotiana glutinosa
LecRK-L004-2	Sspon.01G0018760-2B	CAAT-box	CAAT	946	4	+	Nicotiana glutinosa
LecRK-L004-2	Sspon.01G0018760-2B	CAAT-box	CAAAT	959	5	-	Pisum sativum	common cis-acting element in promoter and enhancer regions
LecRK-L004-2	Sspon.01G0018760-2B	CAAT-box	CAAT	1006	4	-	Nicotiana glutinosa
LecRK-L004-2	Sspon.01G0018760-2B	CAAT-box	CAAAT	1073	5	-	Pisum sativum	common cis-acting element in promoter and enhancer regions
LecRK-L004-2	Sspon.01G0018760-2B	CAAT-box	CAAT	1381	4	+	Nicotiana glutinosa
LecRK-L004-2	Sspon.01G0018760-2B	CAAT-box	CAAAT	1439	5	+	Pisum sativum	common cis-acting element in promoter and enhancer regions
LecRK-L004-2	Sspon.01G0018760-2B	CAAT-box	CAAT	1466	4	-	Nicotiana glutinosa
LecRK-L004-2	Sspon.01G0018760-2B	CGTCA-motif	CGTCA	908	5	-	Hordeum vulgare	cis-acting regulatory element involved in the MeJA-responsiveness
LecRK-L004-2	Sspon.01G0018760-2B	chs-CMA2a	TCACTTGA	1054	8	-	Petroselinum crispum	part of a light responsive element
LecRK-L004-2	Sspon.01G0018760-2B	DRE1	ACCGAGA	1202	7	+	Zea mays
LecRK-L004-2	Sspon.01G0018760-2B	GARE-motif	TCTGTTG	381	7	+	Brassica oleracea	gibberellin-responsive element
LecRK-L004-2	Sspon.01G0018760-2B	G-box	CACGAC	353	6	+	Zea mays	cis-acting regulatory element involved in light responsiveness
LecRK-L004-2	Sspon.01G0018760-2B	I-box	atGATAAGGTC	1045	11	+	Helianthus annuus	part of a light responsive element
LecRK-L004-2	Sspon.01G0018760-2B	LTR	CCGAAA	1286	6	+	Hordeum vulgare	cis-acting element involved in low-temperature responsiveness
LecRK-L004-2	Sspon.01G0018760-2B	MBS	CAACTG	358	6	+	Arabidopsis thaliana	MYB binding site involved in drought-inducibility
LecRK-L004-2	Sspon.01G0018760-2B	MYB	TAACTG	288	6	+	Arabidopsis thaliana
LecRK-L004-2	Sspon.01G0018760-2B	MYB	CAACTG	358	6	+	Arabidopsis thaliana
LecRK-L004-2	Sspon.01G0018760-2B	MYB	TAACTG	1085	6	-	Arabidopsis thaliana
LecRK-L004-2	Sspon.01G0018760-2B	MYB	CAACCA	131	6	+	Arabidopsis thaliana
LecRK-L004-2	Sspon.01G0018760-2B	MYB	CAACAG	382	6	-	Arabidopsis thaliana
LecRK-L004-2	Sspon.01G0018760-2B	Myb-binding site	CAACAG	382	6	-	Nicotiana tabacum
LecRK-L004-2	Sspon.01G0018760-2B	MYC	CATGTG	180	6	+	Arabidopsis thaliana
LecRK-L004-2	Sspon.01G0018760-2B	MYC	CATTTG	469	6	-	Arabidopsis thaliana
LecRK-L004-2	Sspon.01G0018760-2B	MYC	CATGTG	543	6	+	Arabidopsis thaliana
LecRK-L004-2	Sspon.01G0018760-2B	RY-element	CATGCATG	176	8	+	Helianthus annuus	cis-acting regulatory element involved in seed-specific regulation
LecRK-L004-2	Sspon.01G0018760-2B	TATA-box	TATACA	547	6	-	Helianthus annuus	core promoter element around -30 of transcription start
LecRK-L004-2	Sspon.01G0018760-2B	TATA-box	TATA	549	4	+	Arabidopsis thaliana	core promoter element around -30 of transcription start
LecRK-L004-2	Sspon.01G0018760-2B	TATA-box	TATAAAT	615	7	-	Brassica juncea	core promoter element around -30 of transcription start
LecRK-L004-2	Sspon.01G0018760-2B	TATA-box	TATAAA	616	6	-	Helianthus annuus	core promoter element around -30 of transcription start
LecRK-L004-2	Sspon.01G0018760-2B	TATA-box	TATAA	617	5	-	Arabidopsis thaliana	core promoter element around -30 of transcription start
LecRK-L004-2	Sspon.01G0018760-2B	TATA-box	TATA	618	4	+	Arabidopsis thaliana	core promoter element around -30 of transcription start
LecRK-L004-2	Sspon.01G0018760-2B	TATA-box	ATATAT	628	6	+	Brassica napus	core promoter element around -30 of transcription start
LecRK-L004-2	Sspon.01G0018760-2B	TATA-box	TATA	629	4	+	Arabidopsis thaliana	core promoter element around -30 of transcription start
LecRK-L004-2	Sspon.01G0018760-2B	TATA-box	TATA	657	4	+	Arabidopsis thaliana	core promoter element around -30 of transcription start
LecRK-L004-2	Sspon.01G0018760-2B	TATA-box	TATA	795	4	-	Arabidopsis thaliana	core promoter element around -30 of transcription start
LecRK-L004-2	Sspon.01G0018760-2B	TATA-box	TATA	1235	4	-	Arabidopsis thaliana	core promoter element around -30 of transcription start
LecRK-L004-2	Sspon.01G0018760-2B	TC-rich repeats	ATTCTCTAAC	596	9	+	Nicotiana tabacum	cis-acting element involved in defense and stress responsiveness
LecRK-L004-2	Sspon.01G0018760-2B	TC-rich repeats	ATTCTCTAAC	740	9	-	Nicotiana tabacum	cis-acting element involved in defense and stress responsiveness
LecRK-L004-2	Sspon.01G0018760-2B	TCT-motif	TCTTAC	811	6	-	Arabidopsis thaliana	part of a light responsive element
LecRK-L004-2	Sspon.01G0018760-2B	TGACG-motif	TGACG	908	5	+	Hordeum vulgare	cis-acting regulatory element involved in the MeJA-responsiveness
LecRK-L004-2	Sspon.01G0018760-2B	TGA-element	AACGAC	1198	6	+	Brassica oleracea	auxin-responsive element
LecRK-L004-2	Sspon.01G0018760-2B	W box	TTGACC	476	6	-	Arabidopsis thaliana
LecRK-L004-2	Sspon.01G0018760-2B	W box	TTGACC	1052	6	-	Arabidopsis thaliana
LecRK-L004-2	Sspon.01G0018760-2B	WRE3	CCACCT	1455	6	+	Pisum sativum
LecRK-L004-3	Sspon.01G0018760-3D	AAGAA-motif	GAAAGAA	1368	7	+	Avena sativa
LecRK-L004-3	Sspon.01G0018760-3D	ARE	AAACCA	976	6	-	Zea mays	cis-acting regulatory element essential for the anaerobic induction
LecRK-L004-3	Sspon.01G0018760-3D	as-1	TGACG	905	5	+	Arabidopsis thaliana
LecRK-L004-3	Sspon.01G0018760-3D	Box 4	ATTAAT	39	6	+	Petroselinum crispum	part of a conserved DNA module involved in light responsiveness
LecRK-L004-3	Sspon.01G0018760-3D	Box 4	ATTAAT	1191	6	-	Petroselinum crispum	part of a conserved DNA module involved in light responsiveness
LecRK-L004-3	Sspon.01G0018760-3D	CAAT-box	CAAAT	58	5	-	Pisum sativum	common cis-acting element in promoter and enhancer regions
LecRK-L004-3	Sspon.01G0018760-3D	CAAT-box	CAAT	72	4	+	Nicotiana glutinosa
LecRK-L004-3	Sspon.01G0018760-3D	CAAT-box	CAAAT	83	5	+	Pisum sativum	common cis-acting element in promoter and enhancer regions
LecRK-L004-3	Sspon.01G0018760-3D	CAAT-box	CAAT	141	4	+	Nicotiana glutinosa
LecRK-L004-3	Sspon.01G0018760-3D	CAAT-box	CAAT	244	4	+	Nicotiana glutinosa
LecRK-L004-3	Sspon.01G0018760-3D	CAAT-box	CAAAT	468	5	+	Pisum sativum	common cis-acting element in promoter and enhancer regions
LecRK-L004-3	Sspon.01G0018760-3D	CAAT-box	CAAAT	478	5	+	Pisum sativum	common cis-acting element in promoter and enhancer regions
LecRK-L004-3	Sspon.01G0018760-3D	CAAT-box	CAAT	501	4	+	Nicotiana glutinosa
LecRK-L004-3	Sspon.01G0018760-3D	CAAT-box	CAAAT	590	5	+	Pisum sativum	common cis-acting element in promoter and enhancer regions
LecRK-L004-3	Sspon.01G0018760-3D	CAAT-box	CAAT	640	4	+	Nicotiana glutinosa
LecRK-L004-3	Sspon.01G0018760-3D	CAAT-box	CAAAT	646	5	+	Pisum sativum	common cis-acting element in promoter and enhancer regions
LecRK-L004-3	Sspon.01G0018760-3D	CAAT-box	CAAAT	694	5	-	Pisum sativum	common cis-acting element in promoter and enhancer regions
LecRK-L004-3	Sspon.01G0018760-3D	CAAT-box	CAAAT	724	5	+	Pisum sativum	common cis-acting element in promoter and enhancer regions
LecRK-L004-3	Sspon.01G0018760-3D	CAAT-box	CAAT	731	4	-	Nicotiana glutinosa
LecRK-L004-3	Sspon.01G0018760-3D	CAAT-box	CAAT	743	4	+	Nicotiana glutinosa
LecRK-L004-3	Sspon.01G0018760-3D	CAAT-box	CAAT	758	4	+	Nicotiana glutinosa
LecRK-L004-3	Sspon.01G0018760-3D	CAAT-box	CAAT	798	4	+	Nicotiana glutinosa
LecRK-L004-3	Sspon.01G0018760-3D	CAAT-box	CAAT	859	4	+	Nicotiana glutinosa
LecRK-L004-3	Sspon.01G0018760-3D	CAAT-box	CCAAT	884	5	-	Arabidopsis thaliana	common cis-acting element in promoter and enhancer regions
LecRK-L004-3	Sspon.01G0018760-3D	CAAT-box	CAAT	943	4	+	Nicotiana glutinosa
LecRK-L004-3	Sspon.01G0018760-3D	CAAT-box	CAAAT	999	5	-	Pisum sativum	common cis-acting element in promoter and enhancer regions
LecRK-L004-3	Sspon.01G0018760-3D	CAAT-box	CAAAT	1073	5	-	Pisum sativum	common cis-acting element in promoter and enhancer regions
LecRK-L004-3	Sspon.01G0018760-3D	CAAT-box	CAAT	1381	4	+	Nicotiana glutinosa
LecRK-L004-3	Sspon.01G0018760-3D	CAAT-box	CAAAT	1439	5	+	Pisum sativum	common cis-acting element in promoter and enhancer regions
LecRK-L004-3	Sspon.01G0018760-3D	CAAT-box	CAAT	1466	4	-	Nicotiana glutinosa
LecRK-L004-3	Sspon.01G0018760-3D	CAT-box	GCCACT	1026	6	-	Arabidopsis thaliana	cis-acting regulatory element related to meristem expression
LecRK-L004-3	Sspon.01G0018760-3D	CGTCA-motif	CGTCA	905	5	-	Hordeum vulgare	cis-acting regulatory element involved in the MeJA-responsiveness
LecRK-L004-3	Sspon.01G0018760-3D	GARE-motif	TCTGTTG	380	7	+	Brassica oleracea	gibberellin-responsive element
LecRK-L004-3	Sspon.01G0018760-3D	G-box	CACGAC	352	6	+	Zea mays	cis-acting regulatory element involved in light responsiveness
LecRK-L004-3	Sspon.01G0018760-3D	I-box	atGATAAGGTC	1045	10	+	Helianthus annuus	part of a light responsive element
LecRK-L004-3	Sspon.01G0018760-3D	LTR	CCGAAA	1286	6	+	Hordeum vulgare	cis-acting element involved in low-temperature responsiveness
LecRK-L004-3	Sspon.01G0018760-3D	MBS	CAACTG	357	6	+	Arabidopsis thaliana	MYB binding site involved in drought-inducibility
LecRK-L004-3	Sspon.01G0018760-3D	MYB	TAACTG	286	6	+	Arabidopsis thaliana
LecRK-L004-3	Sspon.01G0018760-3D	MYB	CAACTG	357	6	+	Arabidopsis thaliana
LecRK-L004-3	Sspon.01G0018760-3D	MYB	TAACTG	1085	6	-	Arabidopsis thaliana
LecRK-L004-3	Sspon.01G0018760-3D	MYB	CAACAG	381	6	-	Arabidopsis thaliana
LecRK-L004-3	Sspon.01G0018760-3D	MYB	TAACCA	983	6	-	Arabidopsis thaliana
LecRK-L004-3	Sspon.01G0018760-3D	Myb-binding site	CAACAG	381	6	-	Nicotiana tabacum
LecRK-L004-3	Sspon.01G0018760-3D	MYB-like sequence	TAACCA	983	6	-	Arabidopsis thaliana
LecRK-L004-3	Sspon.01G0018760-3D	MYC	CATGTG	177	6	+	Arabidopsis thaliana
LecRK-L004-3	Sspon.01G0018760-3D	MYC	CATTTG	468	6	-	Arabidopsis thaliana
LecRK-L004-3	Sspon.01G0018760-3D	MYC	CATGTG	540	6	+	Arabidopsis thaliana
LecRK-L004-3	Sspon.01G0018760-3D	RY-element	CATGCATG	173	8	+	Helianthus annuus	cis-acting regulatory element involved in seed-specific regulation
LecRK-L004-3	Sspon.01G0018760-3D	TATA-box	TATACA	544	6	-	Helianthus annuus	core promoter element around -30 of transcription start
LecRK-L004-3	Sspon.01G0018760-3D	TATA-box	TATA	546	4	+	Arabidopsis thaliana	core promoter element around -30 of transcription start
LecRK-L004-3	Sspon.01G0018760-3D	TATA-box	TATAAAT	612	7	-	Brassica juncea	core promoter element around -30 of transcription start
LecRK-L004-3	Sspon.01G0018760-3D	TATA-box	TATAAA	613	6	-	Helianthus annuus	core promoter element around -30 of transcription start
LecRK-L004-3	Sspon.01G0018760-3D	TATA-box	TATAA	614	5	-	Arabidopsis thaliana	core promoter element around -30 of transcription start
LecRK-L004-3	Sspon.01G0018760-3D	TATA-box	TATA	615	4	+	Arabidopsis thaliana	core promoter element around -30 of transcription start
LecRK-L004-3	Sspon.01G0018760-3D	TATA-box	ATATAT	625	6	+	Brassica napus	core promoter element around -30 of transcription start
LecRK-L004-3	Sspon.01G0018760-3D	TATA-box	TATA	626	4	+	Arabidopsis thaliana	core promoter element around -30 of transcription start
LecRK-L004-3	Sspon.01G0018760-3D	TATA-box	TATA	654	4	+	Arabidopsis thaliana	core promoter element around -30 of transcription start
LecRK-L004-3	Sspon.01G0018760-3D	TATA-box	TATA	792	4	-	Arabidopsis thaliana	core promoter element around -30 of transcription start
LecRK-L004-3	Sspon.01G0018760-3D	TATA-box	ATATAA	1149	6	+	Brassica oleracea	core promoter element around -30 of transcription start
LecRK-L004-3	Sspon.01G0018760-3D	TATA-box	TATA	1150	4	-	Arabidopsis thaliana	core promoter element around -30 of transcription start
LecRK-L004-3	Sspon.01G0018760-3D	TATA-box	TATA	1235	4	-	Arabidopsis thaliana	core promoter element around -30 of transcription start
LecRK-L004-3	Sspon.01G0018760-3D	TC-rich repeats	ATTCTCTAAC	593	9	+	Nicotiana tabacum	cis-acting element involved in defense and stress responsiveness
LecRK-L004-3	Sspon.01G0018760-3D	TC-rich repeats	ATTCTCTAAC	737	9	-	Nicotiana tabacum	cis-acting element involved in defense and stress responsiveness
LecRK-L004-3	Sspon.01G0018760-3D	TCT-motif	TCTTAC	808	6	-	Arabidopsis thaliana	part of a light responsive element
LecRK-L004-3	Sspon.01G0018760-3D	TGACG-motif	TGACG	905	5	+	Hordeum vulgare	cis-acting regulatory element involved in the MeJA-responsiveness
LecRK-L004-3	Sspon.01G0018760-3D	TGA-element	AACGAC	1198	6	+	Brassica oleracea	auxin-responsive element
LecRK-L004-3	Sspon.01G0018760-3D	W box	TTGACC	475	6	-	Arabidopsis thaliana
LecRK-L004-3	Sspon.01G0018760-3D	W box	TTGACC	1052	6	-	Arabidopsis thaliana
LecRK-L004-3	Sspon.01G0018760-3D	WRE3	CCACCT	1455	6	+	Pisum sativum
LecRK-G004-1	Sspon.01G0021200-1A	3-AF3 binding site	CACTATCTAAC	198	10	+	Pisum sativum	part of a conserved DNA module array (CMA3)
LecRK-G004-1	Sspon.01G0021200-1A	A-box	CCGTCC	733	6	+	Petroselinum crispum	cis-acting regulatory element
LecRK-G004-1	Sspon.01G0021200-1A	ABRE	CGCACGTGTC	840	9	-	Hordeum vulgare	cis-acting element involved in the abscisic acid responsiveness
LecRK-G004-1	Sspon.01G0021200-1A	ARE	AAACCA	476	6	-	Zea mays	cis-acting regulatory element essential for the anaerobic induction
LecRK-G004-1	Sspon.01G0021200-1A	as-1	TGACG	321	5	-	Arabidopsis thaliana
LecRK-G004-1	Sspon.01G0021200-1A	as-1	TGACG	982	5	+	Arabidopsis thaliana
LecRK-G004-1	Sspon.01G0021200-1A	as-1	TGACG	1213	5	+	Arabidopsis thaliana
LecRK-G004-1	Sspon.01G0021200-1A	AT~TATA-box	TATATA	484	6	+	Arabidopsis thaliana
LecRK-G004-1	Sspon.01G0021200-1A	CAAT-box	CAAT	132	4	+	Nicotiana glutinosa
LecRK-G004-1	Sspon.01G0021200-1A	CAAT-box	CAAAT	212	5	-	Pisum sativum	common cis-acting element in promoter and enhancer regions
LecRK-G004-1	Sspon.01G0021200-1A	CAAT-box	CAAT	296	4	-	Nicotiana glutinosa
LecRK-G004-1	Sspon.01G0021200-1A	CAAT-box	CAAT	437	4	-	Nicotiana glutinosa
LecRK-G004-1	Sspon.01G0021200-1A	CAAT-box	CAAT	489	4	-	Nicotiana glutinosa
LecRK-G004-1	Sspon.01G0021200-1A	CAAT-box	CCAAT	493	5	-	Arabidopsis thaliana	common cis-acting element in promoter and enhancer regions
LecRK-G004-1	Sspon.01G0021200-1A	CAAT-box	CAAT	566	4	-	Nicotiana glutinosa
LecRK-G004-1	Sspon.01G0021200-1A	CAAT-box	CCAAT	665	5	+	Arabidopsis thaliana	common cis-acting element in promoter and enhancer regions
LecRK-G004-1	Sspon.01G0021200-1A	CAAT-box	CAAT	666	4	+	Nicotiana glutinosa
LecRK-G004-1	Sspon.01G0021200-1A	CAAT-box	CAAAT	794	5	-	Pisum sativum	common cis-acting element in promoter and enhancer regions
LecRK-G004-1	Sspon.01G0021200-1A	CAAT-box	CAAT	948	4	-	Nicotiana glutinosa
LecRK-G004-1	Sspon.01G0021200-1A	CAAT-box	CAAT	1048	4	-	Nicotiana glutinosa
LecRK-G004-1	Sspon.01G0021200-1A	CAAT-box	CAAT	1068	4	-	Nicotiana glutinosa
LecRK-G004-1	Sspon.01G0021200-1A	CAAT-box	CCAAT	1074	5	-	Arabidopsis thaliana	common cis-acting element in promoter and enhancer regions
LecRK-G004-1	Sspon.01G0021200-1A	CAAT-box	CAAT	1234	4	+	Nicotiana glutinosa
LecRK-G004-1	Sspon.01G0021200-1A	CAAT-box	CCAAT	1283	5	+	Arabidopsis thaliana	common cis-acting element in promoter and enhancer regions
LecRK-G004-1	Sspon.01G0021200-1A	CAAT-box	CAAT	1284	4	+	Nicotiana glutinosa
LecRK-G004-1	Sspon.01G0021200-1A	CAAT-box	CAAAT	1393	5	+	Pisum sativum	common cis-acting element in promoter and enhancer regions
LecRK-G004-1	Sspon.01G0021200-1A	CCAAT-box	CAACGG	1038	6	+	Hordeum vulgare	MYBHv1 binding site
LecRK-G004-1	Sspon.01G0021200-1A	CCGTCC-box	CCGTCC	733	6	+	Petroselinum hortense
LecRK-G004-1	Sspon.01G0021200-1A	CGTCA-motif	CGTCA	321	5	+	Hordeum vulgare	cis-acting regulatory element involved in the MeJA-responsiveness
LecRK-G004-1	Sspon.01G0021200-1A	CGTCA-motif	CGTCA	982	5	-	Hordeum vulgare	cis-acting regulatory element involved in the MeJA-responsiveness
LecRK-G004-1	Sspon.01G0021200-1A	CGTCA-motif	CGTCA	1213	5	-	Hordeum vulgare	cis-acting regulatory element involved in the MeJA-responsiveness
LecRK-G004-1	Sspon.01G0021200-1A	circadian	CAAAGATATC	349	9	-	Lycopersicon esculentum	cis-acting regulatory element involved in circadian control
LecRK-G004-1	Sspon.01G0021200-1A	DRE core	GCCGAC	29	6	+	Arabidopsis thaliana
LecRK-G004-1	Sspon.01G0021200-1A	DRE core	GCCGAC	849	6	-	Arabidopsis thaliana
LecRK-G004-1	Sspon.01G0021200-1A	G-box	CACGAC	828	6	-	Zea mays	cis-acting regulatory element involved in light responsiveness
LecRK-G004-1	Sspon.01G0021200-1A	GC-motif	CCCCCG	1041	6	-	Zea mays	enhancer-like element involved in anoxic specific inducibility
LecRK-G004-1	Sspon.01G0021200-1A	GTGGC-motif	CAGCGTGTGGC	650	10	+	Hordeum vulgare	part of a light responsive element
LecRK-G004-1	Sspon.01G0021200-1A	L-box	ATCCCACCTAC	1002	10	-	Petroselinum crispum	part of a light responsive element
LecRK-G004-1	Sspon.01G0021200-1A	MYB	CAACCA	935	6	+	Arabidopsis thaliana
LecRK-G004-1	Sspon.01G0021200-1A	MYB	CAACCA	1198	6	+	Arabidopsis thaliana
LecRK-G004-1	Sspon.01G0021200-1A	MYB recognition site	CCGTTG	1038	6	-	Arabidopsis thaliana
LecRK-G004-1	Sspon.01G0021200-1A	STRE	AGGGG	738	5	-	Arabidopsis thaliana
LecRK-G004-1	Sspon.01G0021200-1A	STRE	AGGGG	1110	5	+	Arabidopsis thaliana
LecRK-G004-1	Sspon.01G0021200-1A	TATA-box	TATA	391	4	+	Arabidopsis thaliana	core promoter element around -30 of transcription start
LecRK-G004-1	Sspon.01G0021200-1A	TATA-box	ATATAT	417	6	+	Brassica napus	core promoter element around -30 of transcription start
LecRK-G004-1	Sspon.01G0021200-1A	TATA-box	TATA	418	4	+	Arabidopsis thaliana	core promoter element around -30 of transcription start
LecRK-G004-1	Sspon.01G0021200-1A	TATA-box	ATATAT	483	6	+	Brassica napus	core promoter element around -30 of transcription start
LecRK-G004-1	Sspon.01G0021200-1A	TATA-box	TATATA	484	6	+	Arabidopsis thaliana	core promoter element around -30 of transcription start
LecRK-G004-1	Sspon.01G0021200-1A	TATA-box	ATATAT	485	6	+	Brassica napus	core promoter element around -30 of transcription start
LecRK-G004-1	Sspon.01G0021200-1A	TATA-box	TATA	486	4	+	Arabidopsis thaliana	core promoter element around -30 of transcription start
LecRK-G004-1	Sspon.01G0021200-1A	TCA	TCATCTTCAT	74	9	-	Pisum sativum
LecRK-G004-1	Sspon.01G0021200-1A	TCCC-motif	TCTCCCT	721	7	-	Spinacia oleracea	part of a light responsive element
LecRK-G004-1	Sspon.01G0021200-1A	TC-rich repeats	GTTTTCTTAC	1127	9	-	Nicotiana tabacum	cis-acting element involved in defense and stress responsiveness
LecRK-G004-1	Sspon.01G0021200-1A	TCT-motif	TCTTAC	1083	6	+	Arabidopsis thaliana	part of a light responsive element
LecRK-G004-1	Sspon.01G0021200-1A	TGACG-motif	TGACG	321	5	-	Hordeum vulgare	cis-acting regulatory element involved in the MeJA-responsiveness
LecRK-G004-1	Sspon.01G0021200-1A	TGACG-motif	TGACG	982	5	+	Hordeum vulgare	cis-acting regulatory element involved in the MeJA-responsiveness
LecRK-G004-1	Sspon.01G0021200-1A	TGACG-motif	TGACG	1213	5	+	Hordeum vulgare	cis-acting regulatory element involved in the MeJA-responsiveness
LecRK-G004-1	Sspon.01G0021200-1A	TGA-element	AACGAC	86	6	-	Brassica oleracea	auxin-responsive element
LecRK-G004-2	Sspon.01G0021200-2B	3-AF3 binding site	CACTATCTAAC	6	10	+	Pisum sativum	part of a conserved DNA module array (CMA3)
LecRK-G004-2	Sspon.01G0021200-2B	A-box	CCGTCC	545	6	+	Petroselinum crispum	cis-acting regulatory element
LecRK-G004-2	Sspon.01G0021200-2B	ARE	AAACCA	288	6	-	Zea mays	cis-acting regulatory element essential for the anaerobic induction
LecRK-G004-2	Sspon.01G0021200-2B	ARE	AAACCA	873	6	+	Zea mays	cis-acting regulatory element essential for the anaerobic induction
LecRK-G004-2	Sspon.01G0021200-2B	as-1	TGACG	129	5	-	Arabidopsis thaliana
LecRK-G004-2	Sspon.01G0021200-2B	as-1	TGACG	1220	5	+	Arabidopsis thaliana
LecRK-G004-2	Sspon.01G0021200-2B	AT~TATA-box	TATATA	226	6	+	Arabidopsis thaliana
LecRK-G004-2	Sspon.01G0021200-2B	AT~TATA-box	TATATA	228	6	+	Arabidopsis thaliana
LecRK-G004-2	Sspon.01G0021200-2B	AT~TATA-box	TATATA	296	6	+	Arabidopsis thaliana
LecRK-G004-2	Sspon.01G0021200-2B	Box 4	ATTAAT	880	6	-	Petroselinum crispum	part of a conserved DNA module involved in light responsiveness
LecRK-G004-2	Sspon.01G0021200-2B	Box II	TGGTAATAA	900	9	-	Solanum tuberosum	part of a light responsive element
LecRK-G004-2	Sspon.01G0021200-2B	CAAT-box	CAAAT	20	5	-	Pisum sativum	common cis-acting element in promoter and enhancer regions
LecRK-G004-2	Sspon.01G0021200-2B	CAAT-box	CAAT	104	4	-	Nicotiana glutinosa
LecRK-G004-2	Sspon.01G0021200-2B	CAAT-box	CAAT	249	4	-	Nicotiana glutinosa
LecRK-G004-2	Sspon.01G0021200-2B	CAAT-box	CAAT	301	4	-	Nicotiana glutinosa
LecRK-G004-2	Sspon.01G0021200-2B	CAAT-box	CCAAT	305	5	-	Arabidopsis thaliana	common cis-acting element in promoter and enhancer regions
LecRK-G004-2	Sspon.01G0021200-2B	CAAT-box	CAAT	378	4	-	Nicotiana glutinosa
LecRK-G004-2	Sspon.01G0021200-2B	CAAT-box	CCAAT	477	5	+	Arabidopsis thaliana	common cis-acting element in promoter and enhancer regions
LecRK-G004-2	Sspon.01G0021200-2B	CAAT-box	CAAT	478	4	+	Nicotiana glutinosa
LecRK-G004-2	Sspon.01G0021200-2B	CAAT-box	CAAAT	606	5	-	Pisum sativum	common cis-acting element in promoter and enhancer regions
LecRK-G004-2	Sspon.01G0021200-2B	CAAT-box	CAAAT	877	5	+	Pisum sativum	common cis-acting element in promoter and enhancer regions
LecRK-G004-2	Sspon.01G0021200-2B	CAAT-box	CAAT	886	4	+	Nicotiana glutinosa
LecRK-G004-2	Sspon.01G0021200-2B	CAAT-box	CAAAT	890	5	-	Pisum sativum	common cis-acting element in promoter and enhancer regions
LecRK-G004-2	Sspon.01G0021200-2B	CAAT-box	CAAT	897	4	+	Nicotiana glutinosa
LecRK-G004-2	Sspon.01G0021200-2B	CAAT-box	CAAAT	907	5	+	Pisum sativum	common cis-acting element in promoter and enhancer regions
LecRK-G004-2	Sspon.01G0021200-2B	CAAT-box	CAAAT	934	5	+	Pisum sativum	common cis-acting element in promoter and enhancer regions
LecRK-G004-2	Sspon.01G0021200-2B	CAAT-box	CAAAT	943	5	-	Pisum sativum	common cis-acting element in promoter and enhancer regions
LecRK-G004-2	Sspon.01G0021200-2B	CAAT-box	CCCAATTT	954	8	+	Arabidopsis thaliana	common cis-acting element in promoter and enhancer regions
LecRK-G004-2	Sspon.01G0021200-2B	CAAT-box	CCAAT	955	5	+	Arabidopsis thaliana	common cis-acting element in promoter and enhancer regions
LecRK-G004-2	Sspon.01G0021200-2B	CAAT-box	CAAT	956	4	+	Nicotiana glutinosa
LecRK-G004-2	Sspon.01G0021200-2B	CAAT-box	CAAT	986	4	-	Nicotiana glutinosa
LecRK-G004-2	Sspon.01G0021200-2B	CAAT-box	CCAAT	992	5	-	Arabidopsis thaliana	common cis-acting element in promoter and enhancer regions
LecRK-G004-2	Sspon.01G0021200-2B	CAAT-box	CAAT	1241	4	+	Nicotiana glutinosa
LecRK-G004-2	Sspon.01G0021200-2B	CAAT-box	CCAAT	1290	5	+	Arabidopsis thaliana	common cis-acting element in promoter and enhancer regions
LecRK-G004-2	Sspon.01G0021200-2B	CAAT-box	CAAT	1291	4	+	Nicotiana glutinosa
LecRK-G004-2	Sspon.01G0021200-2B	CAAT-box	CAAAT	1400	5	+	Pisum sativum	common cis-acting element in promoter and enhancer regions
LecRK-G004-2	Sspon.01G0021200-2B	CAAT-box	CAAT	1497	4	+	Nicotiana glutinosa
LecRK-G004-2	Sspon.01G0021200-2B	CCGTCC-box	CCGTCC	545	6	+	Petroselinum hortense
LecRK-G004-2	Sspon.01G0021200-2B	CGTCA-motif	CGTCA	129	5	+	Hordeum vulgare	cis-acting regulatory element involved in the MeJA-responsiveness
LecRK-G004-2	Sspon.01G0021200-2B	CGTCA-motif	CGTCA	1220	5	-	Hordeum vulgare	cis-acting regulatory element involved in the MeJA-responsiveness
LecRK-G004-2	Sspon.01G0021200-2B	circadian	CAAAGATATC	157	9	-	Lycopersicon esculentum	cis-acting regulatory element involved in circadian control
LecRK-G004-2	Sspon.01G0021200-2B	DRE core	GCCGAC	662	6	-	Arabidopsis thaliana
LecRK-G004-2	Sspon.01G0021200-2B	DRE core	GCCGAC	788	6	-	Arabidopsis thaliana
LecRK-G004-2	Sspon.01G0021200-2B	DRE1	ACCGAGA	770	7	-	Zea mays
LecRK-G004-2	Sspon.01G0021200-2B	ERE	ATTTTAAA	868	8	+	Nicotiana glutinos
LecRK-G004-2	Sspon.01G0021200-2B	G-box	CACGAC	640	6	-	Zea mays	cis-acting regulatory element involved in light responsiveness
LecRK-G004-2	Sspon.01G0021200-2B	MYB	CAACCA	1205	6	+	Arabidopsis thaliana
LecRK-G004-2	Sspon.01G0021200-2B	MYB	CAACAG	1435	6	-	Arabidopsis thaliana
LecRK-G004-2	Sspon.01G0021200-2B	Myb-binding site	CAACAG	1435	6	-	Nicotiana tabacum
LecRK-G004-2	Sspon.01G0021200-2B	MYC	CATGTG	793	6	-	Arabidopsis thaliana
LecRK-G004-2	Sspon.01G0021200-2B	RY-element	CATGCATG	795	8	-	Helianthus annuus	cis-acting regulatory element involved in seed-specific regulation
LecRK-G004-2	Sspon.01G0021200-2B	STRE	AGGGG	550	5	-	Arabidopsis thaliana
LecRK-G004-2	Sspon.01G0021200-2B	STRE	AGGGG	1028	5	+	Arabidopsis thaliana
LecRK-G004-2	Sspon.01G0021200-2B	TATA-box	TATA	199	4	+	Arabidopsis thaliana	core promoter element around -30 of transcription start
LecRK-G004-2	Sspon.01G0021200-2B	TATA-box	ATATAT	225	6	+	Brassica napus	core promoter element around -30 of transcription start
LecRK-G004-2	Sspon.01G0021200-2B	TATA-box	TATATA	226	6	+	Arabidopsis thaliana	core promoter element around -30 of transcription start
LecRK-G004-2	Sspon.01G0021200-2B	TATA-box	ATATAT	227	6	+	Brassica napus	core promoter element around -30 of transcription start
LecRK-G004-2	Sspon.01G0021200-2B	TATA-box	TATATA	228	6	+	Arabidopsis thaliana	core promoter element around -30 of transcription start
LecRK-G004-2	Sspon.01G0021200-2B	TATA-box	ATATAT	229	6	+	Brassica napus	core promoter element around -30 of transcription start
LecRK-G004-2	Sspon.01G0021200-2B	TATA-box	TATA	230	4	+	Arabidopsis thaliana	core promoter element around -30 of transcription start
LecRK-G004-2	Sspon.01G0021200-2B	TATA-box	ATATAT	295	6	+	Brassica napus	core promoter element around -30 of transcription start
LecRK-G004-2	Sspon.01G0021200-2B	TATA-box	TATATA	296	6	+	Arabidopsis thaliana	core promoter element around -30 of transcription start
LecRK-G004-2	Sspon.01G0021200-2B	TATA-box	ATATAT	297	6	+	Brassica napus	core promoter element around -30 of transcription start
LecRK-G004-2	Sspon.01G0021200-2B	TATA-box	TATA	298	4	+	Arabidopsis thaliana	core promoter element around -30 of transcription start
LecRK-G004-2	Sspon.01G0021200-2B	TATA-box	ATTATA	834	6	+	Brassica napus	core promoter element around -30 of transcription start
LecRK-G004-2	Sspon.01G0021200-2B	TATA-box	TATAA	835	5	-	Arabidopsis thaliana	core promoter element around -30 of transcription start
LecRK-G004-2	Sspon.01G0021200-2B	TATA-box	TATA	836	4	-	Arabidopsis thaliana	core promoter element around -30 of transcription start
LecRK-G004-2	Sspon.01G0021200-2B	TCA	TCATCTTCAT	812	9	-	Pisum sativum
LecRK-G004-2	Sspon.01G0021200-2B	TCCC-motif	TCTCCCT	533	7	-	Spinacia oleracea	part of a light responsive element
LecRK-G004-2	Sspon.01G0021200-2B	TC-rich repeats	GTTTTCTTAC	1045	9	-	Nicotiana tabacum	cis-acting element involved in defense and stress responsiveness
LecRK-G004-2	Sspon.01G0021200-2B	TCT-motif	TCTTAC	1001	6	+	Arabidopsis thaliana	part of a light responsive element
LecRK-G004-2	Sspon.01G0021200-2B	TGACG-motif	TGACG	129	5	-	Hordeum vulgare	cis-acting regulatory element involved in the MeJA-responsiveness
LecRK-G004-2	Sspon.01G0021200-2B	TGACG-motif	TGACG	1220	5	+	Hordeum vulgare	cis-acting regulatory element involved in the MeJA-responsiveness
LecRK-G004-2	Sspon.01G0021200-2B	TGA-element	AACGAC	1463	6	+	Brassica oleracea	auxin-responsive element
LecRK-G004-2	Sspon.01G0021200-2B	WUN-motif	AAATTACTA	938	9	-	Nicotiana glutinosa
LecRK-G004-2	Sspon.01G0021200-2B	WUN-motif	AAATTACT	939	8	-	Nicotiana glutinosa
LecRK-G004-3	Sspon.01G0021200-3C	3-AF3 binding site	CACTATCTAAC	184	10	+	Pisum sativum	part of a conserved DNA module array (CMA3)
LecRK-G004-3	Sspon.01G0021200-3C	A-box	CCGTCC	725	6	+	Petroselinum crispum	cis-acting regulatory element
LecRK-G004-3	Sspon.01G0021200-3C	ABRE	CGCACGTGTC	832	9	-	Hordeum vulgare	cis-acting element involved in the abscisic acid responsiveness
LecRK-G004-3	Sspon.01G0021200-3C	ARE	AAACCA	468	6	-	Zea mays	cis-acting regulatory element essential for the anaerobic induction
LecRK-G004-3	Sspon.01G0021200-3C	ARE	AAACCA	1004	6	-	Zea mays	cis-acting regulatory element essential for the anaerobic induction
LecRK-G004-3	Sspon.01G0021200-3C	as-1	TGACG	307	5	-	Arabidopsis thaliana
LecRK-G004-3	Sspon.01G0021200-3C	as-1	TGACG	974	5	+	Arabidopsis thaliana
LecRK-G004-3	Sspon.01G0021200-3C	as-1	TGACG	1214	5	+	Arabidopsis thaliana
LecRK-G004-3	Sspon.01G0021200-3C	AT~TATA-box	TATATA	404	6	+	Arabidopsis thaliana
LecRK-G004-3	Sspon.01G0021200-3C	AT~TATA-box	TATATA	406	6	+	Arabidopsis thaliana
LecRK-G004-3	Sspon.01G0021200-3C	AT~TATA-box	TATATA	408	6	+	Arabidopsis thaliana
LecRK-G004-3	Sspon.01G0021200-3C	AT~TATA-box	TATATA	476	6	+	Arabidopsis thaliana
LecRK-G004-3	Sspon.01G0021200-3C	CAAT-box	CAAT	118	4	+	Nicotiana glutinosa
LecRK-G004-3	Sspon.01G0021200-3C	CAAT-box	CAAAT	198	5	-	Pisum sativum	common cis-acting element in promoter and enhancer regions
LecRK-G004-3	Sspon.01G0021200-3C	CAAT-box	CAAT	282	4	-	Nicotiana glutinosa
LecRK-G004-3	Sspon.01G0021200-3C	CAAT-box	CAAT	429	4	-	Nicotiana glutinosa
LecRK-G004-3	Sspon.01G0021200-3C	CAAT-box	CAAT	481	4	-	Nicotiana glutinosa
LecRK-G004-3	Sspon.01G0021200-3C	CAAT-box	CCAAT	485	5	-	Arabidopsis thaliana	common cis-acting element in promoter and enhancer regions
LecRK-G004-3	Sspon.01G0021200-3C	CAAT-box	CAAT	558	4	-	Nicotiana glutinosa
LecRK-G004-3	Sspon.01G0021200-3C	CAAT-box	CCAAT	657	5	+	Arabidopsis thaliana	common cis-acting element in promoter and enhancer regions
LecRK-G004-3	Sspon.01G0021200-3C	CAAT-box	CAAT	658	4	+	Nicotiana glutinosa
LecRK-G004-3	Sspon.01G0021200-3C	CAAT-box	CAAAT	786	5	-	Pisum sativum	common cis-acting element in promoter and enhancer regions
LecRK-G004-3	Sspon.01G0021200-3C	CAAT-box	CAAT	1042	4	-	Nicotiana glutinosa
LecRK-G004-3	Sspon.01G0021200-3C	CAAT-box	CAAT	1062	4	-	Nicotiana glutinosa
LecRK-G004-3	Sspon.01G0021200-3C	CAAT-box	CCAAT	1068	5	-	Arabidopsis thaliana	common cis-acting element in promoter and enhancer regions
LecRK-G004-3	Sspon.01G0021200-3C	CAAT-box	CAAT	1235	4	+	Nicotiana glutinosa
LecRK-G004-3	Sspon.01G0021200-3C	CAAT-box	CCAAT	1284	5	+	Arabidopsis thaliana	common cis-acting element in promoter and enhancer regions
LecRK-G004-3	Sspon.01G0021200-3C	CAAT-box	CAAT	1285	4	+	Nicotiana glutinosa
LecRK-G004-3	Sspon.01G0021200-3C	CAAT-box	CAAAT	1394	5	+	Pisum sativum	common cis-acting element in promoter and enhancer regions
LecRK-G004-3	Sspon.01G0021200-3C	CCAAT-box	CAACGG	1032	6	+	Hordeum vulgare	MYBHv1 binding site
LecRK-G004-3	Sspon.01G0021200-3C	CCGTCC-box	CCGTCC	725	6	+	Petroselinum hortense
LecRK-G004-3	Sspon.01G0021200-3C	CGTCA-motif	CGTCA	307	5	+	Hordeum vulgare	cis-acting regulatory element involved in the MeJA-responsiveness
LecRK-G004-3	Sspon.01G0021200-3C	CGTCA-motif	CGTCA	974	5	-	Hordeum vulgare	cis-acting regulatory element involved in the MeJA-responsiveness
LecRK-G004-3	Sspon.01G0021200-3C	CGTCA-motif	CGTCA	1214	5	-	Hordeum vulgare	cis-acting regulatory element involved in the MeJA-responsiveness
LecRK-G004-3	Sspon.01G0021200-3C	circadian	CAAAGATATC	335	9	-	Lycopersicon esculentum	cis-acting regulatory element involved in circadian control
LecRK-G004-3	Sspon.01G0021200-3C	DRE core	GCCGAC	15	6	+	Arabidopsis thaliana
LecRK-G004-3	Sspon.01G0021200-3C	DRE core	GCCGAC	841	6	-	Arabidopsis thaliana
LecRK-G004-3	Sspon.01G0021200-3C	G-box	CACGAC	820	6	-	Zea mays	cis-acting regulatory element involved in light responsiveness
LecRK-G004-3	Sspon.01G0021200-3C	GC-motif	CCCCCG	1035	6	-	Zea mays	enhancer-like element involved in anoxic specific inducibility
LecRK-G004-3	Sspon.01G0021200-3C	L-box	ATCCCACCTAC	994	10	-	Petroselinum crispum	part of a light responsive element
LecRK-G004-3	Sspon.01G0021200-3C	MYB	CAACCA	927	6	+	Arabidopsis thaliana
LecRK-G004-3	Sspon.01G0021200-3C	MYB	CAACCA	1199	6	+	Arabidopsis thaliana
LecRK-G004-3	Sspon.01G0021200-3C	MYB recognition site	CCGTTG	1032	6	-	Arabidopsis thaliana
LecRK-G004-3	Sspon.01G0021200-3C	STRE	AGGGG	730	5	-	Arabidopsis thaliana
LecRK-G004-3	Sspon.01G0021200-3C	STRE	AGGGG	1111	5	+	Arabidopsis thaliana
LecRK-G004-3	Sspon.01G0021200-3C	TATA-box	TATA	377	4	+	Arabidopsis thaliana	core promoter element around -30 of transcription start
LecRK-G004-3	Sspon.01G0021200-3C	TATA-box	ATATAT	403	6	+	Brassica napus	core promoter element around -30 of transcription start
LecRK-G004-3	Sspon.01G0021200-3C	TATA-box	TATATA	404	6	+	Arabidopsis thaliana	core promoter element around -30 of transcription start
LecRK-G004-3	Sspon.01G0021200-3C	TATA-box	ATATAT	405	6	+	Brassica napus	core promoter element around -30 of transcription start
LecRK-G004-3	Sspon.01G0021200-3C	TATA-box	TATATA	406	6	+	Arabidopsis thaliana	core promoter element around -30 of transcription start
LecRK-G004-3	Sspon.01G0021200-3C	TATA-box	ATATAT	407	6	+	Brassica napus	core promoter element around -30 of transcription start
LecRK-G004-3	Sspon.01G0021200-3C	TATA-box	TATATA	408	6	+	Arabidopsis thaliana	core promoter element around -30 of transcription start
LecRK-G004-3	Sspon.01G0021200-3C	TATA-box	ATATAT	409	6	+	Brassica napus	core promoter element around -30 of transcription start
LecRK-G004-3	Sspon.01G0021200-3C	TATA-box	TATA	410	4	+	Arabidopsis thaliana	core promoter element around -30 of transcription start
LecRK-G004-3	Sspon.01G0021200-3C	TATA-box	ATATAT	475	6	+	Brassica napus	core promoter element around -30 of transcription start
LecRK-G004-3	Sspon.01G0021200-3C	TATA-box	TATATA	476	6	+	Arabidopsis thaliana	core promoter element around -30 of transcription start
LecRK-G004-3	Sspon.01G0021200-3C	TATA-box	ATATAT	477	6	+	Brassica napus	core promoter element around -30 of transcription start
LecRK-G004-3	Sspon.01G0021200-3C	TATA-box	TATA	478	4	+	Arabidopsis thaliana	core promoter element around -30 of transcription start
LecRK-G004-3	Sspon.01G0021200-3C	TCA	TCATCTTCAT	60	9	-	Pisum sativum
LecRK-G004-3	Sspon.01G0021200-3C	TCCC-motif	TCTCCCT	713	7	-	Spinacia oleracea	part of a light responsive element
LecRK-G004-3	Sspon.01G0021200-3C	TC-rich repeats	GTTTTCTTAC	1128	9	-	Nicotiana tabacum	cis-acting element involved in defense and stress responsiveness
LecRK-G004-3	Sspon.01G0021200-3C	TCT-motif	TCTTAC	1084	6	+	Arabidopsis thaliana	part of a light responsive element
LecRK-G004-3	Sspon.01G0021200-3C	TGACG-motif	TGACG	307	5	-	Hordeum vulgare	cis-acting regulatory element involved in the MeJA-responsiveness
LecRK-G004-3	Sspon.01G0021200-3C	TGACG-motif	TGACG	974	5	+	Hordeum vulgare	cis-acting regulatory element involved in the MeJA-responsiveness
LecRK-G004-3	Sspon.01G0021200-3C	TGACG-motif	TGACG	1214	5	+	Hordeum vulgare	cis-acting regulatory element involved in the MeJA-responsiveness
LecRK-G004-3	Sspon.01G0021200-3C	TGA-element	AACGAC	72	6	-	Brassica oleracea	auxin-responsive element
LecRK-G005-1	Sspon.01G0021900-1P	ABRE	CGCACGTGTC	793	9	-	Hordeum vulgare	cis-acting element involved in the abscisic acid responsiveness
LecRK-G005-1	Sspon.01G0021900-1P	ABRE	ACGTG	796	5	+	Arabidopsis thaliana	cis-acting element involved in the abscisic acid responsiveness
LecRK-G005-1	Sspon.01G0021900-1P	ABRE	CGCACGTGTC	1470	9	-	Hordeum vulgare	cis-acting element involved in the abscisic acid responsiveness
LecRK-G005-1	Sspon.01G0021900-1P	ABRE	ACGTG	1472	5	-	Arabidopsis thaliana	cis-acting element involved in the abscisic acid responsiveness
LecRK-G005-1	Sspon.01G0021900-1P	ABRE3a	TACGTG	1472	6	-	Zea mays
LecRK-G005-1	Sspon.01G0021900-1P	ABRE4	CACGTA	1472	6	+	Zea mays
LecRK-G005-1	Sspon.01G0021900-1P	ACE	GACACGTATG	1470	9	+	Petroselinum crispum	cis-acting element involved in light responsiveness
LecRK-G005-1	Sspon.01G0021900-1P	ARE	AAACCA	922	6	+	Zea mays	cis-acting regulatory element essential for the anaerobic induction
LecRK-G005-1	Sspon.01G0021900-1P	ARE	AAACCA	1032	6	+	Zea mays	cis-acting regulatory element essential for the anaerobic induction
LecRK-G005-1	Sspon.01G0021900-1P	as-1	TGACG	225	5	+	Arabidopsis thaliana
LecRK-G005-1	Sspon.01G0021900-1P	as-1	TGACG	238	5	-	Arabidopsis thaliana
LecRK-G005-1	Sspon.01G0021900-1P	as-1	TGACG	725	5	-	Arabidopsis thaliana
LecRK-G005-1	Sspon.01G0021900-1P	as-1	TGACG	777	5	-	Arabidopsis thaliana
LecRK-G005-1	Sspon.01G0021900-1P	as-1	TGACG	1010	5	+	Arabidopsis thaliana
LecRK-G005-1	Sspon.01G0021900-1P	AT~ABRE	TACGTGTC	1470	8	-	Arabidopsis thaliana
LecRK-G005-1	Sspon.01G0021900-1P	ATCT-motif	AATCTAATCC	2	9	-	Pisum sativum	part of a conserved DNA module involved in light responsiveness
LecRK-G005-1	Sspon.01G0021900-1P	Box 4	ATTAAT	21	6	+	Petroselinum crispum	part of a conserved DNA module involved in light responsiveness
LecRK-G005-1	Sspon.01G0021900-1P	CAAT-box	CAAAT	43	5	+	Pisum sativum	common cis-acting element in promoter and enhancer regions
LecRK-G005-1	Sspon.01G0021900-1P	CAAT-box	CCAAT	69	5	+	Arabidopsis thaliana	common cis-acting element in promoter and enhancer regions
LecRK-G005-1	Sspon.01G0021900-1P	CAAT-box	CAAT	70	4	+	Nicotiana glutinosa
LecRK-G005-1	Sspon.01G0021900-1P	CAAT-box	CCAAT	121	5	+	Arabidopsis thaliana	common cis-acting element in promoter and enhancer regions
LecRK-G005-1	Sspon.01G0021900-1P	CAAT-box	CAAT	122	4	+	Nicotiana glutinosa
LecRK-G005-1	Sspon.01G0021900-1P	CAAT-box	CCAAT	131	5	+	Arabidopsis thaliana	common cis-acting element in promoter and enhancer regions
LecRK-G005-1	Sspon.01G0021900-1P	CAAT-box	CAAT	132	4	+	Nicotiana glutinosa
LecRK-G005-1	Sspon.01G0021900-1P	CAAT-box	CCAAT	136	5	+	Arabidopsis thaliana	common cis-acting element in promoter and enhancer regions
LecRK-G005-1	Sspon.01G0021900-1P	CAAT-box	CAAT	137	4	+	Nicotiana glutinosa
LecRK-G005-1	Sspon.01G0021900-1P	CAAT-box	CCAAT	144	5	+	Arabidopsis thaliana	common cis-acting element in promoter and enhancer regions
LecRK-G005-1	Sspon.01G0021900-1P	CAAT-box	CAAT	145	4	+	Nicotiana glutinosa
LecRK-G005-1	Sspon.01G0021900-1P	CAAT-box	CCAAT	296	5	+	Arabidopsis thaliana	common cis-acting element in promoter and enhancer regions
LecRK-G005-1	Sspon.01G0021900-1P	CAAT-box	CAAT	297	4	+	Nicotiana glutinosa
LecRK-G005-1	Sspon.01G0021900-1P	CAAT-box	CAAT	475	4	+	Nicotiana glutinosa
LecRK-G005-1	Sspon.01G0021900-1P	CAAT-box	CAAAT	839	5	-	Pisum sativum	common cis-acting element in promoter and enhancer regions
LecRK-G005-1	Sspon.01G0021900-1P	CAAT-box	CCAAT	868	5	+	Arabidopsis thaliana	common cis-acting element in promoter and enhancer regions
LecRK-G005-1	Sspon.01G0021900-1P	CAAT-box	CAAT	869	4	+	Nicotiana glutinosa
LecRK-G005-1	Sspon.01G0021900-1P	CAAT-box	CAAT	894	4	+	Nicotiana glutinosa
LecRK-G005-1	Sspon.01G0021900-1P	CAAT-box	CCAAT	925	5	+	Arabidopsis thaliana	common cis-acting element in promoter and enhancer regions
LecRK-G005-1	Sspon.01G0021900-1P	CAAT-box	CAAT	926	4	+	Nicotiana glutinosa
LecRK-G005-1	Sspon.01G0021900-1P	CAAT-box	CAAAT	953	5	-	Pisum sativum	common cis-acting element in promoter and enhancer regions
LecRK-G005-1	Sspon.01G0021900-1P	CAAT-box	CAAAT	972	5	+	Pisum sativum	common cis-acting element in promoter and enhancer regions
LecRK-G005-1	Sspon.01G0021900-1P	CAAT-box	CAAT	1065	4	+	Nicotiana glutinosa
LecRK-G005-1	Sspon.01G0021900-1P	CGTCA-motif	CGTCA	225	5	-	Hordeum vulgare	cis-acting regulatory element involved in the MeJA-responsiveness
LecRK-G005-1	Sspon.01G0021900-1P	CGTCA-motif	CGTCA	238	5	+	Hordeum vulgare	cis-acting regulatory element involved in the MeJA-responsiveness
LecRK-G005-1	Sspon.01G0021900-1P	CGTCA-motif	CGTCA	725	5	+	Hordeum vulgare	cis-acting regulatory element involved in the MeJA-responsiveness
LecRK-G005-1	Sspon.01G0021900-1P	CGTCA-motif	CGTCA	777	5	+	Hordeum vulgare	cis-acting regulatory element involved in the MeJA-responsiveness
LecRK-G005-1	Sspon.01G0021900-1P	CGTCA-motif	CGTCA	1010	5	-	Hordeum vulgare	cis-acting regulatory element involved in the MeJA-responsiveness
LecRK-G005-1	Sspon.01G0021900-1P	DRE core	GCCGAC	760	6	-	Arabidopsis thaliana
LecRK-G005-1	Sspon.01G0021900-1P	DRE core	GCCGAC	766	6	-	Arabidopsis thaliana
LecRK-G005-1	Sspon.01G0021900-1P	DRE core	GCCGAC	1113	6	-	Arabidopsis thaliana
LecRK-G005-1	Sspon.01G0021900-1P	DRE core	GCCGAC	1254	6	-	Arabidopsis thaliana
LecRK-G005-1	Sspon.01G0021900-1P	DRE core	GCCGAC	1260	6	-	Arabidopsis thaliana
LecRK-G005-1	Sspon.01G0021900-1P	G-box	CACGAC	334	6	+	Zea mays	cis-acting regulatory element involved in light responsiveness
LecRK-G005-1	Sspon.01G0021900-1P	G-box	CACGTC	795	6	-	Zea mays	cis-acting regulatory element involved in light responsiveness
LecRK-G005-1	Sspon.01G0021900-1P	G-box	CACGAC	1070	6	+	Zea mays	cis-acting regulatory element involved in light responsiveness
LecRK-G005-1	Sspon.01G0021900-1P	G-box	GCCACGTGGA	1152	9	-	Arabidopsis thaliana	cis-acting regulatory element involved in light responsiveness
LecRK-G005-1	Sspon.01G0021900-1P	G-box	CACGAC	1271	6	-	Zea mays	cis-acting regulatory element involved in light responsiveness
LecRK-G005-1	Sspon.01G0021900-1P	G-box	CACGAC	1463	6	+	Zea mays	cis-acting regulatory element involved in light responsiveness
LecRK-G005-1	Sspon.01G0021900-1P	G-box	TACGTG	1472	6	-	Arabidopsis thaliana	cis-acting regulatory element involved in light responsiveness
LecRK-G005-1	Sspon.01G0021900-1P	GC-motif	CCCCCG	1212	6	+	Zea mays	enhancer-like element involved in anoxic specific inducibility
LecRK-G005-1	Sspon.01G0021900-1P	GC-motif	CCCCCG	1228	6	+	Zea mays	enhancer-like element involved in anoxic specific inducibility
LecRK-G005-1	Sspon.01G0021900-1P	LTR	CCGAAA	1314	6	+	Hordeum vulgare	cis-acting element involved in low-temperature responsiveness
LecRK-G005-1	Sspon.01G0021900-1P	MYB	CAACCA	854	6	-	Arabidopsis thaliana
LecRK-G005-1	Sspon.01G0021900-1P	MYB	CAACCA	1027	6	+	Arabidopsis thaliana
LecRK-G005-1	Sspon.01G0021900-1P	MYC	CATTTG	952	6	+	Arabidopsis thaliana
LecRK-G005-1	Sspon.01G0021900-1P	Sp1	GGGCGG	267	6	-	Oryza sativa	light responsive element
LecRK-G005-1	Sspon.01G0021900-1P	Sp1	GGGCGG	325	6	+	Oryza sativa	light responsive element
LecRK-G005-1	Sspon.01G0021900-1P	Sp1	GGGCGG	1231	6	-	Oryza sativa	light responsive element
LecRK-G005-1	Sspon.01G0021900-1P	Sp1	GGGCGG	1283	6	-	Oryza sativa	light responsive element
LecRK-G005-1	Sspon.01G0021900-1P	TGACG-motif	TGACG	225	5	+	Hordeum vulgare	cis-acting regulatory element involved in the MeJA-responsiveness
LecRK-G005-1	Sspon.01G0021900-1P	TGACG-motif	TGACG	238	5	-	Hordeum vulgare	cis-acting regulatory element involved in the MeJA-responsiveness
LecRK-G005-1	Sspon.01G0021900-1P	TGACG-motif	TGACG	725	5	-	Hordeum vulgare	cis-acting regulatory element involved in the MeJA-responsiveness
LecRK-G005-1	Sspon.01G0021900-1P	TGACG-motif	TGACG	777	5	-	Hordeum vulgare	cis-acting regulatory element involved in the MeJA-responsiveness
LecRK-G005-1	Sspon.01G0021900-1P	TGACG-motif	TGACG	1010	5	+	Hordeum vulgare	cis-acting regulatory element involved in the MeJA-responsiveness
LecRK-G005-1	Sspon.01G0021900-1P	WRE3	CCACCT	242	6	-	Pisum sativum
LecRK-G005-1	Sspon.01G0021900-1P	WRE3	CCACCT	851	6	-	Pisum sativum
LecRK-G005-1	Sspon.01G0021900-1P	WRE3	CCACCT	1153	6	+	Pisum sativum
LecRK-G005-2	Sspon.01G0021900-2B	A-box	CCGTCC	476	6	+	Petroselinum crispum	cis-acting regulatory element
LecRK-G005-2	Sspon.01G0021900-2B	A-box	CCGTCC	498	6	+	Petroselinum crispum	cis-acting regulatory element
LecRK-G005-2	Sspon.01G0021900-2B	A-box	CCGTCC	865	6	-	Petroselinum crispum	cis-acting regulatory element
LecRK-G005-2	Sspon.01G0021900-2B	ABRE	ACGTG	157	5	+	Arabidopsis thaliana	cis-acting element involved in the abscisic acid responsiveness
LecRK-G005-2	Sspon.01G0021900-2B	ABRE	TACGGTC	490	7	-	Arabidopsis thaliana	cis-acting element involved in the abscisic acid responsiveness
LecRK-G005-2	Sspon.01G0021900-2B	ABRE	ACGTG	1005	5	-	Arabidopsis thaliana	cis-acting element involved in the abscisic acid responsiveness
LecRK-G005-2	Sspon.01G0021900-2B	ABRE	CGCACGTGTC	1473	9	-	Hordeum vulgare	cis-acting element involved in the abscisic acid responsiveness
LecRK-G005-2	Sspon.01G0021900-2B	ABRE	ACGTG	1475	5	-	Arabidopsis thaliana	cis-acting element involved in the abscisic acid responsiveness
LecRK-G005-2	Sspon.01G0021900-2B	ABRE3a	TACGTG	1475	6	-	Zea mays
LecRK-G005-2	Sspon.01G0021900-2B	ABRE4	CACGTA	1475	6	+	Zea mays
LecRK-G005-2	Sspon.01G0021900-2B	ACE	GACACGTATG	1473	9	+	Petroselinum crispum	cis-acting element involved in light responsiveness
LecRK-G005-2	Sspon.01G0021900-2B	ARE	AAACCA	85	6	+	Zea mays	cis-acting regulatory element essential for the anaerobic induction
LecRK-G005-2	Sspon.01G0021900-2B	ARE	AAACCA	567	6	+	Zea mays	cis-acting regulatory element essential for the anaerobic induction
LecRK-G005-2	Sspon.01G0021900-2B	ARE	AAACCA	996	6	+	Zea mays	cis-acting regulatory element essential for the anaerobic induction
LecRK-G005-2	Sspon.01G0021900-2B	as-1	TGACG	253	5	+	Arabidopsis thaliana
LecRK-G005-2	Sspon.01G0021900-2B	as-1	TGACG	829	5	+	Arabidopsis thaliana
LecRK-G005-2	Sspon.01G0021900-2B	as-1	TGACG	947	5	+	Arabidopsis thaliana
LecRK-G005-2	Sspon.01G0021900-2B	as-1	TGACG	1036	5	+	Arabidopsis thaliana
LecRK-G005-2	Sspon.01G0021900-2B	AT~ABRE	TACGTGTC	1473	8	-	Arabidopsis thaliana
LecRK-G005-2	Sspon.01G0021900-2B	AT~TATA-box	TATATA	401	6	+	Arabidopsis thaliana
LecRK-G005-2	Sspon.01G0021900-2B	AT~TATA-box	TATATA	411	6	+	Arabidopsis thaliana
LecRK-G005-2	Sspon.01G0021900-2B	Box 4	ATTAAT	795	6	-	Petroselinum crispum	part of a conserved DNA module involved in light responsiveness
LecRK-G005-2	Sspon.01G0021900-2B	CAAT-box	CCAAT	88	5	+	Arabidopsis thaliana	common cis-acting element in promoter and enhancer regions
LecRK-G005-2	Sspon.01G0021900-2B	CAAT-box	CAAT	89	4	+	Nicotiana glutinosa
LecRK-G005-2	Sspon.01G0021900-2B	CAAT-box	CAAAT	195	5	-	Pisum sativum	common cis-acting element in promoter and enhancer regions
LecRK-G005-2	Sspon.01G0021900-2B	CAAT-box	CCAAT	208	5	-	Arabidopsis thaliana	common cis-acting element in promoter and enhancer regions
LecRK-G005-2	Sspon.01G0021900-2B	CAAT-box	CAAAT	228	5	+	Pisum sativum	common cis-acting element in promoter and enhancer regions
LecRK-G005-2	Sspon.01G0021900-2B	CAAT-box	CAAT	350	4	+	Nicotiana glutinosa
LecRK-G005-2	Sspon.01G0021900-2B	CAAT-box	CAAT	434	4	-	Nicotiana glutinosa
LecRK-G005-2	Sspon.01G0021900-2B	CAAT-box	CAAT	705	4	-	Nicotiana glutinosa
LecRK-G005-2	Sspon.01G0021900-2B	CAAT-box	CAAT	849	4	-	Nicotiana glutinosa
LecRK-G005-2	Sspon.01G0021900-2B	CAT-box	GCCACT	287	6	-	Arabidopsis thaliana	cis-acting regulatory element related to meristem expression
LecRK-G005-2	Sspon.01G0021900-2B	CAT-box	GCCACT	1421	6	+	Arabidopsis thaliana	cis-acting regulatory element related to meristem expression
LecRK-G005-2	Sspon.01G0021900-2B	CCAAT-box	CAACGG	112	6	+	Hordeum vulgare	MYBHv1 binding site
LecRK-G005-2	Sspon.01G0021900-2B	CCAAT-box	CAACGG	537	6	+	Hordeum vulgare	MYBHv1 binding site
LecRK-G005-2	Sspon.01G0021900-2B	CCGTCC-box	CCGTCC	476	6	+	Petroselinum hortense
LecRK-G005-2	Sspon.01G0021900-2B	CCGTCC-box	CCGTCC	498	6	+	Petroselinum hortense
LecRK-G005-2	Sspon.01G0021900-2B	CCGTCC-box	CCGTCC	865	6	-	Petroselinum hortense
LecRK-G005-2	Sspon.01G0021900-2B	CGTCA-motif	CGTCA	253	5	-	Hordeum vulgare	cis-acting regulatory element involved in the MeJA-responsiveness
LecRK-G005-2	Sspon.01G0021900-2B	CGTCA-motif	CGTCA	829	5	-	Hordeum vulgare	cis-acting regulatory element involved in the MeJA-responsiveness
LecRK-G005-2	Sspon.01G0021900-2B	CGTCA-motif	CGTCA	947	5	-	Hordeum vulgare	cis-acting regulatory element involved in the MeJA-responsiveness
LecRK-G005-2	Sspon.01G0021900-2B	CGTCA-motif	CGTCA	1036	5	-	Hordeum vulgare	cis-acting regulatory element involved in the MeJA-responsiveness
LecRK-G005-2	Sspon.01G0021900-2B	chs-Unit 1 m1	ACCTAACCCGC	1099	10	+	Hordeum vulgare	part of a light responsive element
LecRK-G005-2	Sspon.01G0021900-2B	DRE core	GCCGAC	1128	6	-	Arabidopsis thaliana
LecRK-G005-2	Sspon.01G0021900-2B	G-box	GCCACGTGGA	1167	9	-	Arabidopsis thaliana	cis-acting regulatory element involved in light responsiveness
LecRK-G005-2	Sspon.01G0021900-2B	G-box	CACGAC	1274	6	-	Zea mays	cis-acting regulatory element involved in light responsiveness
LecRK-G005-2	Sspon.01G0021900-2B	G-box	CACGAC	1466	6	+	Zea mays	cis-acting regulatory element involved in light responsiveness
LecRK-G005-2	Sspon.01G0021900-2B	G-box	TACGTG	1475	6	-	Arabidopsis thaliana	cis-acting regulatory element involved in light responsiveness
LecRK-G005-2	Sspon.01G0021900-2B	G-Box	CACGTT	156	6	-	Pisum sativum	cis-acting regulatory element involved in light responsiveness
LecRK-G005-2	Sspon.01G0021900-2B	G-Box	TCCACATGGCA	984	10	+	Triticum aestivum	cis-acting regulatory element involved in light responsiveness
LecRK-G005-2	Sspon.01G0021900-2B	G-Box	CACGTT	1005	6	+	Pisum sativum	cis-acting regulatory element involved in light responsiveness
LecRK-G005-2	Sspon.01G0021900-2B	GC-motif	CCCCCG	1227	6	+	Zea mays	enhancer-like element involved in anoxic specific inducibility
LecRK-G005-2	Sspon.01G0021900-2B	MYB	CAACCA	1053	6	+	Arabidopsis thaliana
LecRK-G005-2	Sspon.01G0021900-2B	MYB recognition site	CCGTTG	112	6	-	Arabidopsis thaliana
LecRK-G005-2	Sspon.01G0021900-2B	MYB recognition site	CCGTTG	537	6	-	Arabidopsis thaliana
LecRK-G005-2	Sspon.01G0021900-2B	MYC	CATGTG	481	6	+	Arabidopsis thaliana
LecRK-G005-2	Sspon.01G0021900-2B	MYC	CATGTG	692	6	+	Arabidopsis thaliana
LecRK-G005-2	Sspon.01G0021900-2B	MYC	CATGTG	986	6	-	Arabidopsis thaliana
LecRK-G005-2	Sspon.01G0021900-2B	P-box	CCTTTTG	1318	7	-	Oryza sativa	gibberellin-responsive element
LecRK-G005-2	Sspon.01G0021900-2B	Sp1	GGGCGG	1246	6	-	Oryza sativa	light responsive element
LecRK-G005-2	Sspon.01G0021900-2B	Sp1	GGGCGG	1286	6	-	Oryza sativa	light responsive element
LecRK-G005-2	Sspon.01G0021900-2B	STRE	AGGGG	467	5	-	Arabidopsis thaliana
LecRK-G005-2	Sspon.01G0021900-2B	STRE	AGGGG	900	5	-	Arabidopsis thaliana
LecRK-G005-2	Sspon.01G0021900-2B	TATA	TATAAAAT	779	8	+	Arabidopsis thaliana
LecRK-G005-2	Sspon.01G0021900-2B	TATA-box	TATAAAT	386	7	-	Brassica juncea	core promoter element around -30 of transcription start
LecRK-G005-2	Sspon.01G0021900-2B	TATA-box	TATAAA	387	6	-	Helianthus annuus	core promoter element around -30 of transcription start
LecRK-G005-2	Sspon.01G0021900-2B	TATA-box	TATAA	388	5	-	Arabidopsis thaliana	core promoter element around -30 of transcription start
LecRK-G005-2	Sspon.01G0021900-2B	TATA-box	TATA	389	4	+	Arabidopsis thaliana	core promoter element around -30 of transcription start
LecRK-G005-2	Sspon.01G0021900-2B	TATA-box	TATACA	393	6	-	Helianthus annuus	core promoter element around -30 of transcription start
LecRK-G005-2	Sspon.01G0021900-2B	TATA-box	TATA	395	4	+	Arabidopsis thaliana	core promoter element around -30 of transcription start
LecRK-G005-2	Sspon.01G0021900-2B	TATA-box	ATATAT	400	6	+	Brassica napus	core promoter element around -30 of transcription start
LecRK-G005-2	Sspon.01G0021900-2B	TATA-box	TATATA	401	6	+	Arabidopsis thaliana	core promoter element around -30 of transcription start
LecRK-G005-2	Sspon.01G0021900-2B	TATA-box	ATATAT	402	6	+	Brassica napus	core promoter element around -30 of transcription start
LecRK-G005-2	Sspon.01G0021900-2B	TATA-box	TATA	403	4	+	Arabidopsis thaliana	core promoter element around -30 of transcription start
LecRK-G005-2	Sspon.01G0021900-2B	TATA-box	ATATAT	410	6	+	Brassica napus	core promoter element around -30 of transcription start
LecRK-G005-2	Sspon.01G0021900-2B	TATA-box	TATATA	411	6	+	Arabidopsis thaliana	core promoter element around -30 of transcription start
LecRK-G005-2	Sspon.01G0021900-2B	TATA-box	TATA	413	4	+	Arabidopsis thaliana	core promoter element around -30 of transcription start
LecRK-G005-2	Sspon.01G0021900-2B	TATA-box	TATAAA	671	6	-	Helianthus annuus	core promoter element around -30 of transcription start
LecRK-G005-2	Sspon.01G0021900-2B	TATA-box	TATAA	672	5	-	Arabidopsis thaliana	core promoter element around -30 of transcription start
LecRK-G005-2	Sspon.01G0021900-2B	TATA-box	TATA	673	4	+	Arabidopsis thaliana	core promoter element around -30 of transcription start
LecRK-G005-2	Sspon.01G0021900-2B	TATA-box	TATA	702	4	+	Arabidopsis thaliana	core promoter element around -30 of transcription start
LecRK-G005-2	Sspon.01G0021900-2B	TATA-box	TATAAATA	775	8	-	Daucus carota	core promoter element around -30 of transcription start
LecRK-G005-2	Sspon.01G0021900-2B	TATA-box	TATAAAT	776	7	-	Brassica juncea	core promoter element around -30 of transcription start
LecRK-G005-2	Sspon.01G0021900-2B	TATA-box	TATAAA	777	6	-	Helianthus annuus	core promoter element around -30 of transcription start
LecRK-G005-2	Sspon.01G0021900-2B	TATA-box	TATAA	778	5	-	Arabidopsis thaliana	core promoter element around -30 of transcription start
LecRK-G005-2	Sspon.01G0021900-2B	TATA-box	TATA	779	4	-	Arabidopsis thaliana	core promoter element around -30 of transcription start
LecRK-G005-2	Sspon.01G0021900-2B	TATA-box	ATATAT	791	6	-	Brassica napus	core promoter element around -30 of transcription start
LecRK-G005-2	Sspon.01G0021900-2B	TATA-box	TATA	792	4	-	Arabidopsis thaliana	core promoter element around -30 of transcription start
LecRK-G005-2	Sspon.01G0021900-2B	TATC-box	TATCCCA	990	7	-	Oryza sativa	cis-acting element involved in gibberellin-responsiveness
LecRK-G005-2	Sspon.01G0021900-2B	TGACG-motif	TGACG	253	5	+	Hordeum vulgare	cis-acting regulatory element involved in the MeJA-responsiveness
LecRK-G005-2	Sspon.01G0021900-2B	TGACG-motif	TGACG	829	5	+	Hordeum vulgare	cis-acting regulatory element involved in the MeJA-responsiveness
LecRK-G005-2	Sspon.01G0021900-2B	TGACG-motif	TGACG	947	5	+	Hordeum vulgare	cis-acting regulatory element involved in the MeJA-responsiveness
LecRK-G005-2	Sspon.01G0021900-2B	TGACG-motif	TGACG	1036	5	+	Hordeum vulgare	cis-acting regulatory element involved in the MeJA-responsiveness
LecRK-G005-2	Sspon.01G0021900-2B	W box	TTGACC	850	6	+	Arabidopsis thaliana
LecRK-G005-2	Sspon.01G0021900-2B	WRE3	CCACCT	1168	6	+	Pisum sativum
LecRK-G005-3	Sspon.01G0021900-4D	A-box	CCGTCC	675	6	-	Petroselinum crispum	cis-acting regulatory element
LecRK-G005-3	Sspon.01G0021900-4D	ABRE	ACGTG	433	5	+	Arabidopsis thaliana	cis-acting element involved in the abscisic acid responsiveness
LecRK-G005-3	Sspon.01G0021900-4D	ABRE	ACGTG	973	5	-	Arabidopsis thaliana	cis-acting element involved in the abscisic acid responsiveness
LecRK-G005-3	Sspon.01G0021900-4D	ABRE	CGCACGTGTC	1474	9	-	Hordeum vulgare	cis-acting element involved in the abscisic acid responsiveness
LecRK-G005-3	Sspon.01G0021900-4D	ABRE	ACGTG	1476	5	-	Arabidopsis thaliana	cis-acting element involved in the abscisic acid responsiveness
LecRK-G005-3	Sspon.01G0021900-4D	ABRE	GACACGTACGT	1477	10	-	Oryza sativa	cis-acting element involved in the abscisic acid responsiveness
LecRK-G005-3	Sspon.01G0021900-4D	ABRE	CGTACGTGCA	1478	9	+	Hordeum vulgare	cis-acting element involved in the abscisic acid responsiveness
LecRK-G005-3	Sspon.01G0021900-4D	ABRE	ACGTG	1481	5	+	Arabidopsis thaliana	cis-acting element involved in the abscisic acid responsiveness
LecRK-G005-3	Sspon.01G0021900-4D	ABRE3a	TACGTG	1476	6	-	Zea mays
LecRK-G005-3	Sspon.01G0021900-4D	ABRE3a	TACGTG	1480	6	+	Zea mays
LecRK-G005-3	Sspon.01G0021900-4D	ABRE4	CACGTA	1476	6	+	Zea mays
LecRK-G005-3	Sspon.01G0021900-4D	ABRE4	CACGTA	1480	6	-	Zea mays
LecRK-G005-3	Sspon.01G0021900-4D	ACE	GACACGTATG	1474	9	+	Petroselinum crispum	cis-acting element involved in light responsiveness
LecRK-G005-3	Sspon.01G0021900-4D	ARE	AAACCA	361	6	+	Zea mays	cis-acting regulatory element essential for the anaerobic induction
LecRK-G005-3	Sspon.01G0021900-4D	ARE	AAACCA	604	6	+	Zea mays	cis-acting regulatory element essential for the anaerobic induction
LecRK-G005-3	Sspon.01G0021900-4D	ARE	AAACCA	1026	6	+	Zea mays	cis-acting regulatory element essential for the anaerobic induction
LecRK-G005-3	Sspon.01G0021900-4D	as-1	TGACG	1004	5	+	Arabidopsis thaliana
LecRK-G005-3	Sspon.01G0021900-4D	AT~ABRE	TACGTGTC	1474	8	-	Arabidopsis thaliana
LecRK-G005-3	Sspon.01G0021900-4D	AuxRR-core	GGTCCAT	992	7	-	Nicotiana tabacum	cis-acting regulatory element involved in auxin responsiveness
LecRK-G005-3	Sspon.01G0021900-4D	box S	AGCCACC	111	7	-	Arabidopsis thaliana
LecRK-G005-3	Sspon.01G0021900-4D	CAAT-box	CAAAT	187	5	-	Pisum sativum	common cis-acting element in promoter and enhancer regions
LecRK-G005-3	Sspon.01G0021900-4D	CAAT-box	CCAAT	364	5	+	Arabidopsis thaliana	common cis-acting element in promoter and enhancer regions
LecRK-G005-3	Sspon.01G0021900-4D	CAAT-box	CAAT	365	4	+	Nicotiana glutinosa
LecRK-G005-3	Sspon.01G0021900-4D	CAAT-box	CAAAT	471	5	-	Pisum sativum	common cis-acting element in promoter and enhancer regions
LecRK-G005-3	Sspon.01G0021900-4D	CAAT-box	CCAAT	484	5	-	Arabidopsis thaliana	common cis-acting element in promoter and enhancer regions
LecRK-G005-3	Sspon.01G0021900-4D	CAAT-box	CAAT	1061	4	+	Nicotiana glutinosa
LecRK-G005-3	Sspon.01G0021900-4D	CCAAT-box	CAACGG	388	6	+	Hordeum vulgare	MYBHv1 binding site
LecRK-G005-3	Sspon.01G0021900-4D	CCAAT-box	CAACGG	574	6	+	Hordeum vulgare	MYBHv1 binding site
LecRK-G005-3	Sspon.01G0021900-4D	CCGTCC-box	CCGTCC	675	6	-	Petroselinum hortense
LecRK-G005-3	Sspon.01G0021900-4D	CGTCA-motif	CGTCA	1004	5	-	Hordeum vulgare	cis-acting regulatory element involved in the MeJA-responsiveness
LecRK-G005-3	Sspon.01G0021900-4D	DRE core	GCCGAC	1258	6	-	Arabidopsis thaliana
LecRK-G005-3	Sspon.01G0021900-4D	G-Box	CACGTT	432	6	-	Pisum sativum	cis-acting regulatory element involved in light responsiveness
LecRK-G005-3	Sspon.01G0021900-4D	G-Box	CACGTT	973	6	+	Pisum sativum	cis-acting regulatory element involved in light responsiveness
LecRK-G005-3	Sspon.01G0021900-4D	G-box	CACGAC	1066	6	+	Zea mays	cis-acting regulatory element involved in light responsiveness
LecRK-G005-3	Sspon.01G0021900-4D	G-box	GCCACGTGGA	1150	9	-	Arabidopsis thaliana	cis-acting regulatory element involved in light responsiveness
LecRK-G005-3	Sspon.01G0021900-4D	G-box	CACGAC	1275	6	-	Zea mays	cis-acting regulatory element involved in light responsiveness
LecRK-G005-3	Sspon.01G0021900-4D	G-box	CACGAC	1467	6	+	Zea mays	cis-acting regulatory element involved in light responsiveness
LecRK-G005-3	Sspon.01G0021900-4D	G-box	TACGTG	1476	6	-	Arabidopsis thaliana	cis-acting regulatory element involved in light responsiveness
LecRK-G005-3	Sspon.01G0021900-4D	G-box	TACGTG	1480	6	+	Arabidopsis thaliana	cis-acting regulatory element involved in light responsiveness
LecRK-G005-3	Sspon.01G0021900-4D	GC-motif	CCCCCG	1210	6	+	Zea mays	enhancer-like element involved in anoxic specific inducibility
LecRK-G005-3	Sspon.01G0021900-4D	GC-motif	CCCCCG	1232	6	+	Zea mays	enhancer-like element involved in anoxic specific inducibility
LecRK-G005-3	Sspon.01G0021900-4D	GTGGC-motif	CATCGTGTGGC	26	10	-	Arabidopsis thaliana	part of a light responsive element
[truncated: 34,781 more rows]
