# Supplementary material for: Genome-Wide Characterization of Lectin Receptor Kinases in Saccharum spontaneum L. and Their Responses to Stagonospora tainanensis Infection
Source: Plants (Basel). 2021 Feb 8;10(2):322. doi: 10.3390/plants10020322 (PMC7915762; doi:10.3390/plants10020322)
Supplement: Supplementary file 1 [file plants-10-00322-s001.zip › Supplementary Files/Table S4.xlsx]

## Sheet: SSR
Gene name	Gene id	SSR nr.	SSR type	SSR	size	start	end
LecRK-C01-2	Sspon.03G0018200-2C	1	p1	(T)12	12	185	196
LecRK-C01-3	Sspon.03G0018200-3D	2	p1	(T)10	10	2759	2768
LecRK-C01-3	Sspon.03G0018200-3D	1	p3	(AAC)7	21	1679	1699
LecRK-G005-1	Sspon.01G0021900-1P	1	p3	(TCC)5	15	35	49
LecRK-G005-1	Sspon.01G0021900-1P	2	p3	(GCG)5	15	412	426
LecRK-G005-2	Sspon.01G0021900-2B	1	p3	(TCC)6	18	38	55
LecRK-G005-3	Sspon.01G0021900-4D	3	p1	(A)10	10	4962	4971
LecRK-G005-3	Sspon.01G0021900-4D	4	p1	(T)14	14	4995	5008
LecRK-G005-3	Sspon.01G0021900-4D	1	p3	(TCC)6	18	39	56
LecRK-G005-3	Sspon.01G0021900-4D	2	p3	(CGC)5	15	393	407
LecRK-G008-1	Sspon.02G0005880-1A	1	p4	(CATA)5	20	2247	2266
LecRK-G008-2	Sspon.02G0005880-2B	2	p1	(A)10	10	2058	2067
LecRK-G008-2	Sspon.02G0005880-2B	3	p1	(A)11	11	2505	2515
LecRK-G008-2	Sspon.02G0005880-2B	1	p3	(GCG)6	18	1125	1142
LecRK-G011-1	Sspon.02G0007590-2B	1	p3	(TCC)6	18	110	127
LecRK-G011-1	Sspon.02G0007590-2B	2	p3	(CAC)6	18	462	479
LecRK-G012-1	Sspon.02G0008380-1A	1	p1	(A)10	10	5547	5556
LecRK-G014-1	Sspon.02G0008400-2B	1	p3	(GCG)5	15	2266	2280
LecRK-G014-1	Sspon.02G0008400-2B	2	p3	(ACA)5	15	2485	2499
LecRK-G014-2	Sspon.02G0008400-3C	1	p2	(AT)38	76	1468	1543
LecRK-G014-2	Sspon.02G0008400-3C	2	p2	(GA)7	14	3643	3656
LecRK-G015-1	Sspon.02G0008410-1A	3	p1	(C)14	14	5693	5706
LecRK-G015-1	Sspon.02G0008410-1A	4	p1	(T)10	10	5903	5912
LecRK-G015-1	Sspon.02G0008410-1A	6	p1	(G)17	17	6788	6804
LecRK-G015-1	Sspon.02G0008410-1A	1	p2	(TA)6	12	2581	2592
LecRK-G015-1	Sspon.02G0008410-1A	5	p2	(TG)7	14	6768	6781
LecRK-G015-1	Sspon.02G0008410-1A	2	p3	(ACC)5	15	4726	4740
LecRK-G016-1	Sspon.02G0008420-1A	1	p3	(TAT)5	15	1371	1385
LecRK-G017-2	Sspon.02G0008430-3C	1	p1	(A)10	10	1073	1082
LecRK-G017-2	Sspon.02G0008430-3C	2	p1	(T)10	10	1941	1950
LecRK-G017-2	Sspon.02G0008430-3C	3	p1	(T)10	10	4933	4942
LecRK-G018-1	Sspon.02G0012550-1A	2	p1	(T)11	11	959	969
LecRK-G018-1	Sspon.02G0012550-1A	1	p2	(GA)8	16	107	122
LecRK-G018-2	Sspon.02G0012550-1T	1	p1	(T)10	10	860	869
LecRK-G018-3	Sspon.02G0012550-2B	1	p1	(A)10	10	1082	1091
LecRK-G019-1	Sspon.02G0012560-1P	4	p1	(A)11	11	2404	2414
LecRK-G019-1	Sspon.02G0012560-1P	2	p2	(TA)12	24	1504	1527
LecRK-G019-1	Sspon.02G0012560-1P	3	p2	(TA)33	66	1788	1853
LecRK-G019-1	Sspon.02G0012560-1P	1	p3	(GCG)6	18	1124	1141
LecRK-G020-3	Sspon.02G0016490-3C	1	p1	(A)10	10	2344	2353
LecRK-G020-4	Sspon.02G0016490-4D	1	p1	(A)11	11	3642	3652
LecRK-G021-1	Sspon.02G0020400-1A	1	p2	(CT)10	20	4483	4502
LecRK-G021-2	Sspon.02G0020400-2B	1	p2	(CT)8	16	3733	3748
LecRK-G021-2	Sspon.02G0020400-2B	2	p2	(GT)6	12	3795	3806
LecRK-G021-3	Sspon.02G0020400-3D	1	p1	(A)10	10	1454	1463
LecRK-G021-3	Sspon.02G0020400-3D	2	p2	(TA)6	12	2885	2896
LecRK-G021-3	Sspon.02G0020400-3D	3	p2	(TC)6	12	3520	3531
LecRK-G021-3	Sspon.02G0020400-3D	4	p2	(TA)6	12	3559	3570
LecRK-G023-2	Sspon.02G0039210-2C	2	p1	(T)14	14	10369	10382
LecRK-G023-2	Sspon.02G0039210-2C	3	p1	(T)11	11	10454	10464
LecRK-G023-2	Sspon.02G0039210-2C	4	p1	(A)10	10	13295	13304
LecRK-G023-2	Sspon.02G0039210-2C	1	p2	(GA)6	12	5464	5475
LecRK-G024-1	Sspon.02G0046020-1B	1	p3	(CCG)5	15	903	917
LecRK-G026-1	Sspon.02G0054370-1C	1	p2	(GA)7	14	3332	3345
LecRK-G028-1	Sspon.02G0056120-1P	1	p1	(T)10	10	827	836
LecRK-G028-1	Sspon.02G0056120-1P	2	p1	(T)10	10	1049	1058
LecRK-G028-1	Sspon.02G0056120-1P	3	p1	(A)10	10	1359	1368
LecRK-G031-1	Sspon.03G0001550-1A	1	p3	(CAG)5	15	1530	1544
LecRK-G032-2	Sspon.03G0005260-2B	1	p2	(TC)9	18	4613	4630
LecRK-G033-2	Sspon.03G0009300-3D	1	p1	(A)10	10	3073	3082
LecRK-G033-2	Sspon.03G0009300-3D	2	p1	(A)12	12	6643	6654
LecRK-G034-1	Sspon.03G0009310-1A	1	p3	(TGT)6	18	3354	3371
LecRK-G034-1	Sspon.03G0009310-1A	2	p3	(TCT)5	15	15287	15301
LecRK-G034-1	Sspon.03G0009310-1A	3	p3	(CTC)7	21	15322	15342
LecRK-G034-1	Sspon.03G0009310-1A	4	p6	(GTCGGA)5	30	15667	15696
LecRK-G035-1	Sspon.03G0009320-2C	1	p3	(TGT)5	15	2713	2727
LecRK-G035-1	Sspon.03G0009320-2C	2	p3	(CTC)6	18	14513	14530
LecRK-G037-1	Sspon.03G0019960-1A	1	p1	(A)10	10	2854	2863
LecRK-G041-1	Sspon.03G0024390-1A	1	p1	(T)15	15	1286	1300
LecRK-G044-1	Sspon.03G0030510-1B	1	p1	(T)10	10	7006	7015
LecRK-G044-1	Sspon.03G0030510-1B	2	p1	(T)10	10	9147	9156
LecRK-G044-2	Sspon.03G0030510-2C	1	p1	(A)10	10	3173	3182
LecRK-G045-2	Sspon.03G0030520-2C	1	p3	(CCT)5	15	14	28
LecRK-G048-1	Sspon.03G0045440-1D	1	p1	(T)11	11	3379	3389
LecRK-G050-1	Sspon.04G0020140-1A	1	c	(C)12(TC)12	36	3244	3279
LecRK-G051-1	Sspon.04G0020160-1A	1	c*	(C)13(CT)12*	36	3163	3198
LecRK-G051-2	Sspon.04G0020160-1P	1	p2	(CT)7	14	181	194
LecRK-G051-3	Sspon.04G0020160-2D	1	c*	(C)11(CT)12*	34	969	1002
LecRK-G053-3	Sspon.05G0003540-2B	1	p1	(T)12	12	7382	7393
LecRK-G053-4	Sspon.05G0003540-2P	2	p1	(A)11	11	8186	8196
LecRK-G053-4	Sspon.05G0003540-2P	1	p2	(AT)6	12	5699	5710
LecRK-G053-5	Sspon.05G0003540-3C	1	p1	(T)10	10	1728	1737
LecRK-G053-5	Sspon.05G0003540-3C	2	p1	(A)10	10	6115	6124
LecRK-G053-5	Sspon.05G0003540-3C	3	p1	(T)10	10	6188	6197
LecRK-G054-2	Sspon.05G0003560-3C	1	p1	(A)14	14	1740	1753
LecRK-G055-1	Sspon.05G0003570-1P	2	p1	(A)10	10	2884	2893
LecRK-G055-1	Sspon.05G0003570-1P	1	p3	(TGT)8	24	1797	1820
LecRK-G055-2	Sspon.05G0003570-2C	1	p2	(AT)7	14	3582	3595
LecRK-G056-1	Sspon.05G0003580-1P	2	c	(TC)13(TA)21tg(TA)23	116	9850	9965
LecRK-G056-1	Sspon.05G0003580-1P	1	p2	(GA)6	12	1175	1186
LecRK-G056-1	Sspon.05G0003580-1P	3	p2	(CA)7	14	12102	12115
LecRK-G056-2	Sspon.05G0003580-2C	1	p1	(A)12	12	2731	2742
LecRK-G056-2	Sspon.05G0003580-2C	2	p1	(A)12	12	8673	8684
LecRK-G056-3	Sspon.05G0003580-3D	1	p1	(A)10	10	1754	1763
LecRK-G058-3	Sspon.05G0003630-2C	2	c	(T)11(G)14	25	4181	4205
LecRK-G058-3	Sspon.05G0003630-2C	1	p1	(A)10	10	2267	2276
LecRK-G060-1	Sspon.05G0003950-1A	1	p1	(G)14	14	3565	3578
LecRK-G061-1	Sspon.05G0003960-1A	1	p1	(T)15	15	3301	3315
LecRK-G061-1	Sspon.05G0003960-1A	3	p1	(T)10	10	9220	9229
LecRK-G061-1	Sspon.05G0003960-1A	2	p2	(GT)7	14	5413	5426
LecRK-G062-1	Sspon.05G0009120-1A	1	p1	(T)14	14	2078	2091
LecRK-G062-1	Sspon.05G0009120-1A	2	p3	(GCG)7	21	3150	3170
LecRK-G062-1	Sspon.05G0009120-1A	3	p3	(CGA)5	15	3657	3671
LecRK-G070-1	Sspon.05G0022790-1B	1	p1	(G)10	10	3293	3302
LecRK-G071-1	Sspon.05G0022800-1B	1	p1	(G)13	13	3617	3629
LecRK-G072-1	Sspon.05G0022810-1B	3	p1	(G)25	25	5870	5894
LecRK-G072-1	Sspon.05G0022810-1B	4	p1	(G)18	18	6123	6140
LecRK-G072-1	Sspon.05G0022810-1B	5	p1	(T)12	12	6625	6636
LecRK-G072-1	Sspon.05G0022810-1B	1	p2	(GT)17	34	3032	3065
LecRK-G072-1	Sspon.05G0022810-1B	2	p2	(AT)10	20	3561	3580
LecRK-G072-2	Sspon.05G0022810-1P	1	c	(TG)19t(TG)9	57	3828	3884
LecRK-G072-2	Sspon.05G0022810-1P	2	c	(G)14t(G)15	30	4762	4791
LecRK-G072-2	Sspon.05G0022810-1P	3	p1	(G)14	14	5014	5027
LecRK-G072-2	Sspon.05G0022810-1P	4	p1	(T)11	11	5509	5519
LecRK-G072-3	Sspon.05G0022810-2C	2	p1	(G)27	27	3982	4008
LecRK-G072-3	Sspon.05G0022810-2C	3	p1	(G)14	14	4223	4236
LecRK-G072-3	Sspon.05G0022810-2C	4	p1	(T)11	11	4710	4720
LecRK-G072-3	Sspon.05G0022810-2C	1	p2	(TG)43	86	3027	3112
LecRK-G074-2	Sspon.05G0022850-1P	1	p1	(A)10	10	3257	3266
LecRK-G075-1	Sspon.05G0022860-1B	1	p1	(T)10	10	2698	2707
LecRK-G077-1	Sspon.05G0022880-1B	1	p1	(T)11	11	2057	2067
LecRK-G078-2	Sspon.05G0022900-2D	1	p1	(A)10	10	1406	1415
LecRK-G079-1	Sspon.05G0022910-1B	2	p1	(A)10	10	1432	1441
LecRK-G079-1	Sspon.05G0022910-1B	3	p2	(AT)6	12	2719	2730
LecRK-G079-1	Sspon.05G0022910-1B	1	p3	(CGG)5	15	686	700
LecRK-G079-3	Sspon.05G0022910-2D	1	p1	(A)10	10	1843	1852
LecRK-G081-1	Sspon.05G0022960-3D	1	p1	(T)10	10	10461	10470
LecRK-G082-1	Sspon.05G0022970-1B	2	p1	(G)15	15	4005	4019
LecRK-G082-1	Sspon.05G0022970-1B	3	p1	(G)19	19	4237	4255
LecRK-G082-1	Sspon.05G0022970-1B	4	p1	(T)11	11	4719	4729
LecRK-G082-1	Sspon.05G0022970-1B	1	p2	(GT)26	52	3033	3084
LecRK-G082-2	Sspon.05G0022970-2C	2	p1	(G)15	15	4004	4018
LecRK-G082-2	Sspon.05G0022970-2C	3	p1	(G)26	26	4236	4261
LecRK-G082-2	Sspon.05G0022970-2C	4	p1	(T)12	12	4727	4738
LecRK-G082-2	Sspon.05G0022970-2C	1	p2	(GT)25	50	3043	3092
LecRK-G083-1	Sspon.05G0022980-1B	1	p1	(A)10	10	2161	2170
LecRK-G083-2	Sspon.05G0022980-1P	1	p1	(A)10	10	2217	2226
LecRK-G092-1	Sspon.05G0030760-1C	1	p1	(T)11	11	5927	5937
LecRK-G092-1	Sspon.05G0030760-1C	2	p2	(AT)9	18	6181	6198
LecRK-G093-1	Sspon.05G0031280-1C	1	p2	(CT)8	16	89	104
LecRK-G095-1	Sspon.05G0034340-1C	1	p1	(C)12	12	7007	7018
LecRK-G097-1	Sspon.05G0037120-1D	1	p1	(A)10	10	1972	1981
LecRK-G099-1	Sspon.05G0038610-1D	1	p1	(T)13	13	4461	4473
LecRK-G099-1	Sspon.05G0038610-1D	2	p1	(A)10	10	6192	6201
LecRK-G099-1	Sspon.05G0038610-1D	3	p1	(T)10	10	12157	12166
LecRK-G104-1	Sspon.07G0005670-2B	1	p1	(A)12	12	240	251
LecRK-G105-1	Sspon.07G0005680-1A	1	p1	(T)10	10	1394	1403
LecRK-G105-1	Sspon.07G0005680-1A	2	p1	(C)15	15	3216	3230
LecRK-G105-1	Sspon.07G0005680-1A	3	p1	(T)10	10	6157	6166
LecRK-G105-1	Sspon.07G0005680-1A	4	p1	(T)11	11	12445	12455
LecRK-G105-1	Sspon.07G0005680-1A	5	p1	(T)10	10	17333	17342
LecRK-G105-1	Sspon.07G0005680-1A	6	p1	(T)10	10	18353	18362
LecRK-G105-1	Sspon.07G0005680-1A	9	p1	(G)11	11	24415	24425
LecRK-G105-1	Sspon.07G0005680-1A	7	p2	(TG)6	12	21107	21118
LecRK-G105-1	Sspon.07G0005680-1A	8	p2	(AT)13	26	22892	22917
LecRK-G105-1	Sspon.07G0005680-1A	11	p2	(TA)35	70	30234	30303
LecRK-G105-1	Sspon.07G0005680-1A	10	p3	(TGC)5	15	29655	29669
LecRK-G107-3	Sspon.07G0010850-3C	1	p1	(A)10	10	4165	4174
LecRK-G107-3	Sspon.07G0010850-3C	2	p2	(TA)35	70	7164	7233
LecRK-G109-1	Sspon.07G0014270-1A	1	p1	(C)16	16	1409	1424
LecRK-G109-1	Sspon.07G0014270-1A	2	p1	(A)11	11	1566	1576
LecRK-G109-1	Sspon.07G0014270-1A	3	p1	(A)10	10	1715	1724
LecRK-G109-1	Sspon.07G0014270-1A	4	p1	(A)10	10	5471	5480
LecRK-G110-1	Sspon.07G0015070-1A	4	c	(A)11(G)19	30	4849	4878
LecRK-G110-1	Sspon.07G0015070-1A	3	p1	(T)11	11	3173	3183
LecRK-G110-1	Sspon.07G0015070-1A	1	p3	(GCT)7	21	73	93
LecRK-G110-1	Sspon.07G0015070-1A	2	p4	(CTCA)5	20	2898	2917
LecRK-G110-4	Sspon.07G0015070-3C	2	p1	(A)19	19	3912	3930
LecRK-G110-4	Sspon.07G0015070-3C	3	p1	(T)18	18	4144	4161
LecRK-G110-4	Sspon.07G0015070-3C	1	p4	(CTCA)5	20	2870	2889
LecRK-G111-1	Sspon.07G0015080-2C	1	p3	(CCA)5	15	209	223
LecRK-G111-2	Sspon.07G0015080-3D	1	p3	(CCA)5	15	209	223
LecRK-G112-1	Sspon.07G0015100-2C	2	p1	(A)16	16	5817	5832
LecRK-G112-1	Sspon.07G0015100-2C	1	p2	(AG)6	12	4708	4719
LecRK-G112-1	Sspon.07G0015100-2C	3	p3	(GGC)5	15	7421	7435
LecRK-G112-2	Sspon.07G0015100-3D	2	p1	(A)11	11	5815	5825
LecRK-G112-2	Sspon.07G0015100-3D	1	p2	(AG)6	12	4706	4717
LecRK-G113-1	Sspon.07G0015140-1A	1	p1	(T)11	11	7552	7562
LecRK-G113-4	Sspon.07G0015140-3D	1	c*	(TC)6(CTCA)6*	33	2834	2866
LecRK-G113-4	Sspon.07G0015140-3D	2	p1	(G)22	22	3934	3955
LecRK-G115-1	Sspon.07G0020640-1A	1	c	(TA)7ttata(AT)17(TA)30	113	674	786
LecRK-G116-1	Sspon.07G0022900-1B	1	p1	(T)11	11	3071	3081
LecRK-G116-1	Sspon.07G0022900-1B	2	p1	(T)10	10	3615	3624
LecRK-G118-1	Sspon.07G0027010-1P	1	p3	(TGT)5	15	1440	1454
LecRK-G118-2	Sspon.07G0027010-2C	1	p3	(TGT)5	15	1439	1453
LecRK-G120-2	Sspon.07G0029480-2C	1	p1	(T)10	10	2625	2634
LecRK-G120-3	Sspon.07G0029480-3D	1	p1	(T)10	10	372	381
LecRK-G122-1	Sspon.07G0034500-1C	1	p1	(A)10	10	4347	4356
LecRK-G122-1	Sspon.07G0034500-1C	2	p1	(T)11	11	7954	7964
LecRK-G123-2	Sspon.07G0034510-2D	1	p2	(CT)6	12	5034	5045
LecRK-G127-3	Sspon.08G0005690-3C	1	p3	(GGC)5	15	152	166
LecRK-G129-2	Sspon.08G0006950-2D	1	p1	(T)11	11	3160	3170
LecRK-G130-2	Sspon.08G0007620-2B	1	p1	(C)22	22	4387	4408
LecRK-G131-1	Sspon.08G0007640-3C	1	p1	(C)23	23	7243	7265
LecRK-G131-1	Sspon.08G0007640-3C	6	p1	(A)10	10	16621	16630
LecRK-G131-1	Sspon.08G0007640-3C	7	p1	(T)10	10	19536	19545
LecRK-G131-1	Sspon.08G0007640-3C	8	p1	(G)15	15	23686	23700
LecRK-G131-1	Sspon.08G0007640-3C	9	p1	(C)37	37	24694	24730
LecRK-G131-1	Sspon.08G0007640-3C	3	p2	(AT)6	12	13912	13923
LecRK-G131-1	Sspon.08G0007640-3C	2	p3	(ATG)5	15	12049	12063
LecRK-G131-1	Sspon.08G0007640-3C	4	p3	(AGC)10	30	15591	15620
LecRK-G131-1	Sspon.08G0007640-3C	5	p3	(ACT)5	15	15677	15691
LecRK-G132-2	Sspon.08G0008800-2C	1	p2	(AT)7	14	5076	5089
LecRK-G133-1	Sspon.08G0010460-1A	2	p1	(A)10	10	2120	2129
LecRK-G133-1	Sspon.08G0010460-1A	3	p1	(T)12	12	3625	3636
LecRK-G133-1	Sspon.08G0010460-1A	1	p3	(CTC)5	15	12	26
LecRK-G134-1	Sspon.08G0013980-1A	2	c	(TA)22(TG)14	72	10014	10085
LecRK-G134-1	Sspon.08G0013980-1A	1	p2	(TA)6	12	5719	5730
LecRK-G134-2	Sspon.08G0013980-2B	1	p1	(A)13	13	1503	1515
LecRK-G136-1	Sspon.08G0018430-1B	1	p1	(T)18	18	1300	1317
LecRK-G138-1	Sspon.08G0026400-1C	1	p1	(T)10	10	2728	2737
LecRK-G139-1	Sspon.08G0028910-1D	1	p1	(A)10	10	3373	3382
LecRK-L005-1	Sspon.01G0022640-1A	1	p1	(T)10	10	2103	2112
LecRK-L006-4	Sspon.01G0028970-2P	1	p1	(A)13	13	567	579
LecRK-L007-1	Sspon.01G0028980-1A	2	p1	(A)13	13	13219	13231
LecRK-L007-1	Sspon.01G0028980-1A	1	p2	(CA)6	12	6761	6772
LecRK-L010-1	Sspon.01G0038850-1B	1	p2	(AT)8	16	2117	2132
LecRK-L012-2	Sspon.01G0041150-2C	1	p2	(CA)6	12	2064	2075
LecRK-L013-3	Sspon.02G0020680-2B	1	p3	(GGT)9	27	2424	2450
LecRK-L015-1	Sspon.02G0024620-1A	1	p1	(A)10	10	3600	3609
LecRK-L017-1	Sspon.02G0024670-1A	1	p2	(CT)7	14	491	504
LecRK-L019-1	Sspon.02G0029270-1A	1	p2	(TA)31	62	2990	3051
LecRK-L020-2	Sspon.02G0034660-2C	1	p1	(T)11	11	2216	2226
LecRK-L026-2	Sspon.02G0038760-2C	1	p3	(CGG)5	15	1022	1036
LecRK-L033-1	Sspon.02G0050070-1C	1	p1	(T)12	12	3839	3850
LecRK-L034-2	Sspon.02G0051520-2D	1	p1	(T)10	10	2956	2965
LecRK-L035-1	Sspon.02G0051530-1C	1	p1	(G)15	15	2695	2709
LecRK-L037-1	Sspon.02G0058630-1D	1	p1	(C)11	11	3762	3772
LecRK-L038-1	Sspon.03G0027970-1B	1	p1	(A)17	17	374	390
LecRK-L038-1	Sspon.03G0027970-1B	2	p2	(TA)40	80	1358	1437
LecRK-L038-1	Sspon.03G0027970-1B	3	p2	(TA)7	14	7704	7717
LecRK-L038-1	Sspon.03G0027970-1B	4	p2	(TA)39	78	7976	8053
LecRK-L039-1	Sspon.03G0045450-1D	1	p1	(T)11	11	746	756
LecRK-L040-2	Sspon.04G0005010-4D	1	p1	(C)17	17	4548	4564
LecRK-L041-1	Sspon.04G0007470-1A	1	p1	(A)10	10	5556	5565
LecRK-L041-1	Sspon.04G0007470-1A	2	p1	(C)13	13	6333	6345
LecRK-L041-1	Sspon.04G0007470-1A	3	p1	(A)11	11	10630	10640
LecRK-L041-1	Sspon.04G0007470-1A	7	p1	(T)10	10	31385	31394
LecRK-L041-1	Sspon.04G0007470-1A	8	p1	(A)11	11	35456	35466
LecRK-L041-1	Sspon.04G0007470-1A	10	p1	(A)11	11	36144	36154
LecRK-L041-1	Sspon.04G0007470-1A	9	p2	(TG)8	16	35896	35911
LecRK-L041-1	Sspon.04G0007470-1A	4	p3	(TAA)6	18	12824	12841
LecRK-L041-1	Sspon.04G0007470-1A	5	p3	(CCT)12	36	15397	15432
LecRK-L041-1	Sspon.04G0007470-1A	6	p3	(CAC)5	15	30292	30306
LecRK-L045-3	Sspon.04G0024400-3D	1	p1	(T)10	10	6392	6401
LecRK-L046-1	Sspon.04G0026180-1B	1	p3	(CCG)5	15	60	74
LecRK-L046-2	Sspon.04G0026180-2D	1	p3	(CCG)6	18	59	76
LecRK-L050-1	Sspon.05G0006480-1A	1	p1	(A)13	13	825	837
LecRK-L050-3	Sspon.05G0006480-3C	1	p1	(A)12	12	795	806
LecRK-L055-2	Sspon.06G0019780-2C	1	p3	(CGC)5	15	1881	1895
LecRK-L059-1	Sspon.06G0024030-1B	1	p1	(A)10	10	3787	3796
LecRK-L059-2	Sspon.06G0024030-2C	1	p1	(T)11	11	4632	4642
LecRK-L060-1	Sspon.06G0024040-1B	1	p1	(T)16	16	2892	2907
LecRK-L060-1	Sspon.06G0024040-1B	2	p1	(T)11	11	3379	3389
LecRK-L061-1	Sspon.06G0026520-2C	1	p3	(GCC)6	18	858	875
LecRK-L062-1	Sspon.06G0030590-1C	3	p1	(A)10	10	17048	17057
LecRK-L062-1	Sspon.06G0030590-1C	4	p1	(G)12	12	17856	17867
LecRK-L062-1	Sspon.06G0030590-1C	2	p2	(AG)6	12	8208	8219
LecRK-L062-1	Sspon.06G0030590-1C	1	p3	(GCC)5	15	2234	2248
LecRK-L065-2	Sspon.07G0017100-2C	1	p2	(AT)45	90	1201	1290
LecRK-L070-2	Sspon.07G0028320-2C	1	p2	(AT)43	86	3333	3418
LecRK-L079-1	Sspon.08G0021270-1B	1	p3	(CGT)5	15	1986	2000
LecRK-L079-2	Sspon.08G0021270-2C	1	p3	(CGT)5	15	1987	2001
