# Supplementary material for: Genome-Wide Characterization of Lectin Receptor Kinases in Saccharum spontaneum L. and Their Responses to Stagonospora tainanensis Infection
Source: Plants (Basel). 2021 Feb 8;10(2):322. doi: 10.3390/plants10020322 (PMC7915762; doi:10.3390/plants10020322)
Supplement: Supplementary file 1 [file plants-10-00322-s001.zip › Supplementary Files/Table S5.xlsx]

## Sheet: Sheet1
Gene name	Forward primer	Reverse primer	Tm (℃)
C01-1	GCAGCGTCTGAGCAGCATCTA	GGACCTCCAACGGCAACATTG	60
G005-2	GCAGGAAGGAGAAGGAGGCTATT	CGAACGACGGCAGATCACAGT	60
G020-1	CAGATGAGAACTGGTTACTGAGACTT	CACACTCGTAGCACAATGACTTATCT	60
G018-1	TGCCAGTTCTGATGTCTCTTGATGA	TCCACAACGATTCTCCACAATGATG	60
L005-1	GGTGAGCGTATTATGTTGGTTGATTG	ACCTTCTAGCCTCTTGTCTATTGTCT	60
L017-2	CTTCTCCGCCTCCTTCGTGTT	GCCGTTGTTGCTGCTGTTGA	60
G125-4	GGATGAAGGTGCCTGACAAGTTC	GGTGACGATGGTGCTCAAGTTG	60
G059-1	GAACCAAGGAAGTAGCCATCAAGAG	CATGAACACAGCAACCGAGAAGT	60
G055-1	CAATCGGTCTCAATTCTAGGCAAGA	GGTGATACTGAACAGGACTACAACAA	60
L075-4	CGCCGCTAGTGATGATGAACAAT	TGAGGTTGCTGCCGCTGAA	60
G054-2	GAACCAAGGAAGTAGCCATCAAGAG	CATGAACACAGCAACCGAGAAGT	60
L081-1	CAAGGACATCAACGCCAACCA	TCTGCTTCTTCTCGCCACTGT	60
G050-1	ACTGCTATCATTGCCTCTGTCTCT	TTAATCGTGCGTACCAAGTGCTAG	60
G098-1	CAACGGCTACTGCGACTTCAC	CACGAACTTGTCAGGAACTCTCATC	60
G106-3	GGACCAGACATTAAGAGAAGGCTAAC	TCAGGCTATACAGACGGAGATTACC	60
G109-1	TGACGATGACGACGACGAACA	TCACCAGTTGGCATACGAAGGA	60
L078-1	ACTTGATGCCACAGGAGGATATAGA	GCCGATGCTAACAATCTCTGCTAT	60
L042-2	ACGACGACGAGAGTGGTAGTG	GTGGTCATTCAGTGTCAGGTTCTT	60
L005-1	GGTGAGCGTATTATGTTGGTTGATTG	GGCGACCTATGCTGACAACCT	60
L032-1	CCGTGACATCAAGGCAAGCAAT	TGGTTCCGACAACATGAGTGGTA	60
